# Supplementary material for: Crystal structure across the β to α phase transition in thermoelectric Cu2−xSe
Source: IUCrJ. 2017 Jun 13;4(Pt 4):476–85. doi: 10.1107/S2052252517005553 (PMC5571810; doi:10.1107/S2052252517005553)
Supplement: Supplementary file 1 [file m-04-00476-sup1.cif]

data_global
#==============================================================================

# PROCESSING SUMMARY (IUCr Office Use Only)

_journal_date_recd_electronic      2016-11-30
_journal_date_to_coeditor         ?
_journal_date_from_coeditor       ?
_journal_date_accepted     2017-04-12
_journal_date_printers_first      ?
_journal_date_printers_final      ?
_journal_date_proofs_out          ?
_journal_date_proofs_in           ?
_journal_coeditor_name            ?
_journal_coeditor_code      LC5071SUP1
_journal_coeditor_notes
; ?
;
_journal_paper_category      FA
_journal_techeditor_code      M170555
_iucr_compatibility_tag          ACTA95
_journal_techeditor_notes  
;
;
_journal_coden_ASTM               ?
_journal_name_full                ?
_journal_year                     ?
_journal_volume                   ?
_journal_issue                    ?
_journal_page_first               ?
_journal_page_last                ?
_journal_suppl_publ_number        ?
_journal_suppl_publ_pages         ?

#==============================================================================


_publ_title
;
Crystal structure across the alpha to beta phase transition 
in thermoelectric Cu2-xSe
;
_publ_contact_author_address      
;
Department of Chemistry - Centre for Materials Crystallography (CMC)
Langelandsgade 140
8000 Aarhus C
Denmark
;
_publ_contact_author_email        'bo@chem.au.dk'
_publ_contact_author_name         'Bo Brummerstedt Iversen'

#===END

#===END
data_Cu1p95Se_CVT1_100K
_database_code_depnum_ccdc_archive 'CCDC 1543669'
_audit_creation_date              2017-01-24
_audit_creation_method
;
Olex2 1.2
(compiled 2017.01.04 svn.r3372 for OlexSys, GUI svn.r5292)
;
_shelx_SHELXL_version_number      '2014/7'
_publ_contact_author_address      ?
_publ_contact_author_email        ?
_publ_contact_author_id_orcid     ?
_publ_contact_author_name         ''
_publ_contact_author_phone        ?
_publ_section_references
;
Dolomanov, O.V., Bourhis, L.J., Gildea, R.J, Howard, J.A.K. & Puschmann, H.
 (2009), J. Appl. Cryst. 42, 339-341.

Sheldrick, G.M. (2015). Acta Cryst. C71, 3-8.
;
_chemical_name_common             ?
_chemical_name_systematic         ?
_chemical_formula_moiety          '0.33(Cu5.85 Se3)'
_chemical_formula_sum             'Cu1.95 Se'
_chemical_formula_weight          202.86
_chemical_melting_point           ?
_chemical_oxdiff_formula          Cu2Se
loop_
  _atom_type_symbol
  _atom_type_description
  _atom_type_scat_dispersion_real
  _atom_type_scat_dispersion_imag
  _atom_type_scat_source
 'Cu' 'Cu' 0.3201 1.2651 'International Tables Vol C Tables 4.2.6.8 and 6.1.1.4'
 'Se' 'Se' -0.0929 2.2259
 'International Tables Vol C Tables 4.2.6.8 and 6.1.1.4'

_shelx_space_group_comment
;
The symmetry employed for this shelxl refinement is uniquely defined
by the following loop, which should always be used as a source of
symmetry information in preference to the above space-group names.
They are only intended as comments.
;
_space_group_crystal_system       'trigonal'
_space_group_IT_number            166
_space_group_name_H-M_alt         'R -3 m'
_space_group_name_Hall            '-R 3 2"'
loop_
  _space_group_symop_operation_xyz
 'x, y, z'
 '-y, x-y, z'
 '-x+y, -x, z'
 'y, x, -z'
 'x-y, -y, -z'
 '-x, -x+y, -z'
 'x+2/3, y+1/3, z+1/3'
 '-y+2/3, x-y+1/3, z+1/3'
 '-x+y+2/3, -x+1/3, z+1/3'
 'y+2/3, x+1/3, -z+1/3'
 'x-y+2/3, -y+1/3, -z+1/3'
 '-x+2/3, -x+y+1/3, -z+1/3'
 'x+1/3, y+2/3, z+2/3'
 '-y+1/3, x-y+2/3, z+2/3'
 '-x+y+1/3, -x+2/3, z+2/3'
 'y+1/3, x+2/3, -z+2/3'
 'x-y+1/3, -y+2/3, -z+2/3'
 '-x+1/3, -x+y+2/3, -z+2/3'
 '-x, -y, -z'
 'y, -x+y, -z'
 'x-y, x, -z'
 '-y, -x, z'
 '-x+y, y, z'
 'x, x-y, z'
 '-x+2/3, -y+1/3, -z+1/3'
 'y+2/3, -x+y+1/3, -z+1/3'
 'x-y+2/3, x+1/3, -z+1/3'
 '-y+2/3, -x+1/3, z+1/3'
 '-x+y+2/3, y+1/3, z+1/3'
 'x+2/3, x-y+1/3, z+1/3'
 '-x+1/3, -y+2/3, -z+2/3'
 'y+1/3, -x+y+2/3, -z+2/3'
 'x-y+1/3, x+2/3, -z+2/3'
 '-y+1/3, -x+2/3, z+2/3'
 '-x+y+1/3, y+2/3, z+2/3'
 'x+1/3, x-y+2/3, z+2/3'

_cell_length_a                    4.0922(10)
_cell_length_b                    4.0922(10)
_cell_length_c                    20.459(9)
_cell_angle_alpha                 90
_cell_angle_beta                  90
_cell_angle_gamma                 120
_cell_volume                      296.7(2)
_cell_formula_units_Z             6
_cell_measurement_reflns_used     679
_cell_measurement_temperature     99.98(12)
_cell_measurement_theta_max       31.5010
_cell_measurement_theta_min       2.9880
_shelx_estimated_absorpt_T_max    ?
_shelx_estimated_absorpt_T_min    ?
_exptl_absorpt_coefficient_mu     38.848
_exptl_absorpt_correction_T_max   1.00000
_exptl_absorpt_correction_T_min   0.09788
_exptl_absorpt_correction_type    multi-scan
_exptl_absorpt_process_details
;
CrysAlisPro, Agilent Technologies,
Version 1.171.37.35 (release 13-08-2014 CrysAlis171 .NET)
(compiled Aug 13 2014,18:06:01)
Empirical absorption correction using spherical harmonics,
 implemented in SCALE3 ABSPACK scaling algorithm.
Empirical absorption correction using spherical harmonics,
 implemented in SCALE3 ABSPACK scaling algorithm.
;
_exptl_absorpt_special_details    ?
_exptl_crystal_colour             'metallic grayish black'
_exptl_crystal_colour_lustre      metallic
_exptl_crystal_colour_modifier    grayish
_exptl_crystal_colour_primary     black
_exptl_crystal_density_diffrn     6.812
_exptl_crystal_density_meas       ?
_exptl_crystal_density_method     ?
_exptl_crystal_description        irregular
_exptl_crystal_F_000              543
_exptl_crystal_size_max           0.0908
_exptl_crystal_size_mid           0.0493
_exptl_crystal_size_min           0.0167
_exptl_transmission_factor_max    ?
_exptl_transmission_factor_min    ?
_diffrn_reflns_av_R_equivalents   0.1071
_diffrn_reflns_av_unetI/netI      0.0418
_diffrn_reflns_Laue_measured_fraction_full 1.000
_diffrn_reflns_Laue_measured_fraction_max 1.000
_diffrn_reflns_limit_h_max        5
_diffrn_reflns_limit_h_min        -5
_diffrn_reflns_limit_k_max        5
_diffrn_reflns_limit_k_min        -5
_diffrn_reflns_limit_l_max        23
_diffrn_reflns_limit_l_min        -24
_diffrn_reflns_number             754
_diffrn_reflns_point_group_measured_fraction_full 1.000
_diffrn_reflns_point_group_measured_fraction_max 1.000
_diffrn_reflns_theta_full         25.242
_diffrn_reflns_theta_max          26.268
_diffrn_reflns_theta_min          2.987
_diffrn_ambient_environment       N~2~
_diffrn_ambient_temperature       99.98(12)
_diffrn_detector                  'CCD plate'
_diffrn_detector_area_resol_mean  10.3590
_diffrn_detector_type             Atlas
_diffrn_measured_fraction_theta_full 1.000
_diffrn_measured_fraction_theta_max 1.000
_diffrn_measurement_details
;
#__ type_ start__ end____ width___ exp.time_
  1 omega -120.00   14.00   1.0000  140.0000
omega____ theta____ kappa____ phi______ frames
    -      -28.1866  -57.0000  -60.0000 134

#__ type_ start__ end____ width___ exp.time_
  2 omega  -65.00   84.00   1.0000  140.0000
omega____ theta____ kappa____ phi______ frames
    -       26.9366  -30.0000 -102.0000 149

#__ type_ start__ end____ width___ exp.time_
  3 omega  -15.00  119.00   1.0000  140.0000
omega____ theta____ kappa____ phi______ frames
    -       26.9366   57.0000 -150.0000 134

#__ type_ start__ end____ width___ exp.time_
  4 omega -120.00  -95.00   1.0000  140.0000
omega____ theta____ kappa____ phi______ frames
    -      -28.1866  -57.0000   30.0000 25

#__ type_ start__ end____ width___ exp.time_
  5 omega  -95.00   -3.00   1.0000  140.0000
omega____ theta____ kappa____ phi______ frames
    -      -28.1866  126.0000  116.0000 92
;
_diffrn_measurement_device        'four-circle diffractometer'
_diffrn_measurement_device_type   'SuperNova, Single source at offset, Atlas'
_diffrn_measurement_method        '\w scans'
_diffrn_orient_matrix_UB_11       -0.1937414000
_diffrn_orient_matrix_UB_12       -0.1213500000
_diffrn_orient_matrix_UB_13       -0.0076646000
_diffrn_orient_matrix_UB_21       0.0432485000
_diffrn_orient_matrix_UB_22       0.0151120000
_diffrn_orient_matrix_UB_23       -0.0337996000
_diffrn_orient_matrix_UB_31       0.0263182000
_diffrn_orient_matrix_UB_32       -0.1578670000
_diffrn_orient_matrix_UB_33       0.0023816000
_diffrn_radiation_monochromator   mirror
_diffrn_radiation_probe           x-ray
_diffrn_radiation_type            MoK\a
_diffrn_radiation_wavelength      0.71073
_diffrn_source                    'SuperNova (Mo) X-ray Source'
_reflns_Friedel_coverage          0.000
_reflns_Friedel_fraction_full     .
_reflns_Friedel_fraction_max      .
_reflns_number_gt                 100
_reflns_number_total              100
_reflns_odcompleteness_completeness 100.00
_reflns_odcompleteness_iscentric  1
_reflns_odcompleteness_theta      26.32
_reflns_special_details
;
 Reflections were merged by SHELXL according to the crystal
 class for the calculation of statistics and refinement.
 
 _reflns_Friedel_fraction is defined as the number of unique
 Friedel pairs measured divided by the number that would be
 possible theoretically, ignoring centric projections and
 systematic absences.
;
_reflns_threshold_expression      'I > 2\s(I)'
_computing_cell_refinement
;
CrysAlisPro, Agilent Technologies,
Version 1.171.37.35 (release 13-08-2014 CrysAlis171 .NET)
(compiled Aug 13 2014,18:06:01)
;
_computing_data_collection
;
CrysAlisPro, Agilent Technologies,
Version 1.171.37.35 (release 13-08-2014 CrysAlis171 .NET)
(compiled Aug 13 2014,18:06:01)
;
_computing_data_reduction
;
CrysAlisPro, Agilent Technologies,
Version 1.171.37.35 (release 13-08-2014 CrysAlis171 .NET)
(compiled Aug 13 2014,18:06:01)
;
_computing_molecular_graphics     'Olex2 (Dolomanov et al., 2009)'
_computing_publication_material   'Olex2 (Dolomanov et al., 2009)'
_computing_structure_refinement   'ShelXL (Sheldrick, 2015)'
_computing_structure_solution     ?
_refine_diff_density_max          1.580
_refine_diff_density_min          -1.620
_refine_diff_density_rms          0.409
_refine_ls_extinction_coef        .
_refine_ls_extinction_method      none
_refine_ls_goodness_of_fit_ref    1.290
_refine_ls_hydrogen_treatment     undef
_refine_ls_matrix_type            full
_refine_ls_number_parameters      19
_refine_ls_number_reflns          100
_refine_ls_number_restraints      1
_refine_ls_R_factor_all           0.0631
_refine_ls_R_factor_gt            0.0631
_refine_ls_restrained_S_all       1.282
_refine_ls_shift/su_max           0.000
_refine_ls_shift/su_mean          0.000
_refine_ls_structure_factor_coef  Fsqd
_refine_ls_weighting_details
'w=1/[\s^2^(Fo^2^)+(0.0533P)^2^+46.1849P] where P=(Fo^2^+2Fc^2^)/3'
_refine_ls_weighting_scheme       calc
_refine_ls_wR_factor_gt           0.1522
_refine_ls_wR_factor_ref          0.1522
_refine_special_details           ?
_olex2_refinement_description
;
1. Others
 1*[Sof(Cu1A)]+1*[Sof(Cu1B)]+3*[Sof(Cu2)]=1.95 with esd of 0.01
 Fixed X: Se1(0.333301) Cu1B(0.6667) Cu1A(0.6667)
 Fixed Y: Se1(0.6667) Cu1B(0.333301) Cu1A(0.333301)
;
_atom_sites_solution_hydrogens    .
_atom_sites_solution_primary      ?
_atom_sites_solution_secondary    ?
loop_
  _atom_site_label
  _atom_site_type_symbol
  _atom_site_fract_x
  _atom_site_fract_y
  _atom_site_fract_z
  _atom_site_U_iso_or_equiv
  _atom_site_adp_type
  _atom_site_occupancy
  _atom_site_site_symmetry_order
  _atom_site_calc_flag
  _atom_site_refinement_flags_posn
  _atom_site_refinement_flags_adp
  _atom_site_refinement_flags_occupancy
  _atom_site_disorder_assembly
  _atom_site_disorder_group
 Se1 Se 0.3333 0.6667 0.42562(14) 0.0173(11) Uani 1 6 d S T P . .
 Cu1B Cu 0.6667 0.3333 0.4009(6) 0.022(3) Uani 0.53(3) 6 d S T P A 3
 Cu2 Cu 0.4018(11) 0.804(2) 0.3077(3) 0.035(3) Uani 0.332(6) 2 d S T P A 4
 Cu1A Cu 0.6667 0.3333 0.4478(13) 0.048(8) Uani 0.42(3) 6 d S T P A 2

loop_
  _atom_site_aniso_label
  _atom_site_aniso_U_11
  _atom_site_aniso_U_22
  _atom_site_aniso_U_33
  _atom_site_aniso_U_23
  _atom_site_aniso_U_13
  _atom_site_aniso_U_12
 Se1 0.0141(12) 0.0141(12) 0.0237(18) 0.000 0.000 0.0070(6)
 Cu1B 0.018(3) 0.018(3) 0.028(7) 0.000 0.000 0.0091(16)
 Cu2 0.046(4) 0.029(5) 0.024(3) 0.002(2) 0.0010(12) 0.014(2)
 Cu1A 0.020(5) 0.020(5) 0.10(2) 0.000 0.000 0.010(2)

_geom_special_details
;
 All esds (except the esd in the dihedral angle between two l.s. planes)
 are estimated using the full covariance matrix.  The cell esds are taken
 into account individually in the estimation of esds in distances, angles
 and torsion angles; correlations between esds in cell parameters are only
 used when they are defined by crystal symmetry.  An approximate (isotropic)
 treatment of cell esds is used for estimating esds involving l.s. planes.
;
loop_
  _geom_bond_atom_site_label_1
  _geom_bond_atom_site_label_2
  _geom_bond_distance
  _geom_bond_site_symmetry_2
  _geom_bond_publ_flag
 Se1 Cu1B 2.416(3) 1_565 ?
 Se1 Cu1B 2.416(3) 1_455 ?
 Se1 Cu1B 2.417(3) . ?
 Se1 Cu2 2.556(4) 31_565 ?
 Se1 Cu2 2.556(4) 32_455 ?
 Se1 Cu2 2.460(7) 3_565 ?
 Se1 Cu2 2.556(4) 33_545 ?
 Se1 Cu2 2.460(7) 2_665 ?
 Se1 Cu2 2.460(7) . ?
 Se1 Cu1A 2.406(5) . ?
 Se1 Cu1A 2.406(5) 1_455 ?
 Se1 Cu1A 2.406(5) 1_565 ?
 Cu1B Se1 2.416(3) 1_655 ?
 Cu1B Se1 2.416(3) 1_545 ?
 Cu1B Cu1B 2.76(2) 31_655 ?
 Cu2 Se1 2.556(4) 31_665 ?
 Cu2 Se1 2.556(4) 31_565 ?
 Cu2 Cu2 2.150(9) 32_455 ?
 Cu2 Cu2 0.840(14) 3_565 ?
 Cu2 Cu2 2.839(6) 33_545 ?
 Cu2 Cu2 2.150(9) 33_655 ?
 Cu2 Cu2 2.839(6) 33 ?
 Cu2 Cu2 2.308(6) 31_665 ?
 Cu2 Cu2 2.839(6) 32 ?
 Cu2 Cu2 2.308(6) 31_565 ?
 Cu2 Cu2 0.840(14) 2_665 ?
 Cu1A Se1 2.406(5) 1_655 ?
 Cu1A Se1 2.59(3) 19_666 ?
 Cu1A Se1 2.406(5) 1_545 ?

loop_
  _geom_angle_atom_site_label_1
  _geom_angle_atom_site_label_2
  _geom_angle_atom_site_label_3
  _geom_angle
  _geom_angle_site_symmetry_1
  _geom_angle_site_symmetry_3
  _geom_angle_publ_flag
 Cu1B Se1 Cu1B 115.75(19) 1_565 1_455 ?
 Cu1B Se1 Cu1B 115.72(19) 1_565 . ?
 Cu1B Se1 Cu1B 115.72(19) 1_455 . ?
 Cu2 Se1 Cu2 18.9(3) 32_455 31_565 ?
 Cu2 Se1 Cu2 50.7(2) 2_665 31_565 ?
 Cu2 Se1 Cu2 79.0(3) 31_565 33_545 ?
 Cu2 Se1 Cu2 50.7(2) 2_665 33_545 ?
 Cu2 Se1 Cu2 19.7(3) . 2_665 ?
 Cu2 Se1 Cu2 54.76(13) . 31_565 ?
 Cu2 Se1 Cu2 19.7(3) . 3_565 ?
 Cu2 Se1 Cu2 68.91(18) 3_565 31_565 ?
 Cu2 Se1 Cu2 19.7(3) 2_665 3_565 ?
 Cu2 Se1 Cu2 68.91(18) . 33_545 ?
 Cu2 Se1 Cu2 50.7(2) . 32_455 ?
 Cu2 Se1 Cu2 94.16(18) 32_455 33_545 ?
 Cu2 Se1 Cu2 54.76(13) 2_665 32_455 ?
 Cu2 Se1 Cu2 68.91(18) 3_565 32_455 ?
 Cu2 Se1 Cu2 54.75(13) 3_565 33_545 ?
 Cu1A Se1 Cu1A 116.5(4) 1_565 1_455 ?
 Cu1A Se1 Cu1A 116.5(4) 1_455 . ?
 Cu1A Se1 Cu1A 116.5(4) 1_565 . ?
 Se1 Cu1B Se1 115.73(19) 1_545 . ?
 Se1 Cu1B Se1 115.75(19) 1_655 1_545 ?
 Se1 Cu1B Se1 115.73(19) 1_655 . ?
 Se1 Cu1B Cu1B 102.1(3) 1_545 31_655 ?
 Se1 Cu1B Cu1B 102.1(3) 1_655 31_655 ?
 Se1 Cu1B Cu1B 102.1(3) . 31_655 ?
 Se1 Cu2 Se1 125.25(13) . 31_565 ?
 Se1 Cu2 Se1 125.25(13) . 31_665 ?
 Se1 Cu2 Se1 106.4(3) 31_565 31_665 ?
 Se1 Cu2 Cu2 57.1(2) . 33_545 ?
 Se1 Cu2 Cu2 72.8(2) . 32 ?
 Se1 Cu2 Cu2 143.3(3) 31_665 33 ?
 Se1 Cu2 Cu2 109.2(3) 31_565 33_545 ?
 Se1 Cu2 Cu2 53.95(12) 31_565 33 ?
 Se1 Cu2 Cu2 124.42(11) 31_665 33_545 ?
 Se1 Cu2 Cu2 72.8(2) . 33 ?
 Se1 Cu2 Cu2 143.3(3) 31_565 32 ?
 Se1 Cu2 Cu2 53.94(12) 31_665 32 ?
 Cu2 Cu2 Se1 129.50(17) 2_665 31_665 ?
 Cu2 Cu2 Se1 64.7(3) 31_665 . ?
 Cu2 Cu2 Se1 138.3(2) 33_655 31_565 ?
 Cu2 Cu2 Se1 80.54(16) 3_565 31_665 ?
 Cu2 Cu2 Se1 80.54(16) 2_665 31_565 ?
 Cu2 Cu2 Se1 138.3(2) 32_455 31_665 ?
 Cu2 Cu2 Se1 60.51(18) 31_565 31_565 ?
 Cu2 Cu2 Se1 62.3(2) 33_655 31_665 ?
 Cu2 Cu2 Se1 64.7(3) 31_565 . ?
 Cu2 Cu2 Se1 60.50(18) 31_665 31_665 ?
 Cu2 Cu2 Se1 62.3(2) 32_455 31_565 ?
 Cu2 Cu2 Se1 158.0(5) 31_565 31_665 ?
 Cu2 Cu2 Se1 157.9(5) 31_665 31_565 ?
 Cu2 Cu2 Se1 67.0(3) 32_455 . ?
 Cu2 Cu2 Se1 80.18(16) 3_565 . ?
 Cu2 Cu2 Se1 67.0(3) 33_655 . ?
 Cu2 Cu2 Se1 80.17(16) 2_665 . ?
 Cu2 Cu2 Se1 129.50(17) 3_565 31_565 ?
 Cu2 Cu2 Cu2 124.9(5) 31_665 31_565 ?
 Cu2 Cu2 Cu2 21.3(4) 32_455 31_565 ?
 Cu2 Cu2 Cu2 136.12(13) 2_665 32 ?
 Cu2 Cu2 Cu2 60.001(1) 2_665 3_565 ?
 Cu2 Cu2 Cu2 68.7(4) 3_565 31_665 ?
 Cu2 Cu2 Cu2 90.002(6) 2_665 32_455 ?
 Cu2 Cu2 Cu2 14.6(3) 31_665 32 ?
 Cu2 Cu2 Cu2 139.15(19) 3_565 32_455 ?
 Cu2 Cu2 Cu2 92.7(3) 31_665 33_545 ?
 Cu2 Cu2 Cu2 139.15(19) 2_665 33_655 ?
 Cu2 Cu2 Cu2 21.3(4) 33_655 31_665 ?
 Cu2 Cu2 Cu2 90.002(5) 3_565 33_655 ?
 Cu2 Cu2 Cu2 109.5(3) 32_455 32 ?
 Cu2 Cu2 Cu2 81.49(13) 2_665 33 ?
 Cu2 Cu2 Cu2 68.7(4) 2_665 31_565 ?
 Cu2 Cu2 Cu2 136.12(14) 3_565 33 ?
 Cu2 Cu2 Cu2 107.2(2) 33_545 32 ?
 Cu2 Cu2 Cu2 11.16(19) 32_455 33 ?
 Cu2 Cu2 Cu2 114.2(5) 33_655 31_565 ?
 Cu2 Cu2 Cu2 109.5(3) 33_655 33 ?
 Cu2 Cu2 Cu2 114.2(5) 32_455 31_665 ?
 Cu2 Cu2 Cu2 124.9(5) 31_665 33 ?
 Cu2 Cu2 Cu2 92.2(3) 33 33_545 ?
 Cu2 Cu2 Cu2 14.6(3) 31_565 33 ?
 Cu2 Cu2 Cu2 81.49(13) 3_565 32 ?
 Cu2 Cu2 Cu2 98.3(4) 32_455 33_655 ?
 Cu2 Cu2 Cu2 11.16(18) 33_655 32 ?
 Cu2 Cu2 Cu2 121.5(4) 2_665 31_665 ?
 Cu2 Cu2 Cu2 124.9(5) 31_565 32 ?
 Cu2 Cu2 Cu2 29.70(19) 2_665 33_545 ?
 Cu2 Cu2 Cu2 121.5(4) 3_565 31_565 ?
 Cu2 Cu2 Cu2 43.89(14) 3_565 33_545 ?
 Cu2 Cu2 Cu2 120.6(4) 33 32 ?
 Cu2 Cu2 Cu2 96.3(3) 32_455 33_545 ?
 Cu2 Cu2 Cu2 109.5(3) 33_655 33_545 ?
 Cu2 Cu2 Cu2 77.6(5) 31_565 33_545 ?
 Se1 Cu1A Se1 116.5(4) 1_655 1_545 ?
 Se1 Cu1A Se1 100.9(6) 1_545 19_666 ?
 Se1 Cu1A Se1 100.9(6) 1_655 19_666 ?
 Se1 Cu1A Se1 116.5(4) 1_655 . ?
 Se1 Cu1A Se1 100.9(6) . 19_666 ?
 Se1 Cu1A Se1 116.5(4) 1_545 . ?

#===END
data_Cu1p95Se_CVT1_295K
_database_code_depnum_ccdc_archive 'CCDC 1543670'
_audit_creation_date              2017-01-24
_audit_creation_method
;
Olex2 1.2
(compiled 2017.01.04 svn.r3372 for OlexSys, GUI svn.r5292)
;
_shelx_SHELXL_version_number      '2014/7'
_publ_contact_author_address      ?
_publ_contact_author_email        ?
_publ_contact_author_id_orcid     ?
_publ_contact_author_name         ''
_publ_contact_author_phone        ?
_publ_section_references
;
Dolomanov, O.V., Bourhis, L.J., Gildea, R.J, Howard, J.A.K. & Puschmann, H.
 (2009), J. Appl. Cryst. 42, 339-341.

Sheldrick, G.M. (2015). Acta Cryst. C71, 3-8.
;
_chemical_name_common             ?
_chemical_name_systematic         alpha-Cu2-xSe
_chemical_formula_moiety          '0.33(Cu5.85 Se3)'
_chemical_formula_sum             'Cu1.95 Se'
_chemical_formula_weight          202.76
_chemical_melting_point           ?
loop_
  _atom_type_symbol
  _atom_type_description
  _atom_type_scat_dispersion_real
  _atom_type_scat_dispersion_imag
  _atom_type_scat_source
 'Cu' 'Cu' 0.3200 1.2650 'International Tables Vol C Tables 4.2.6.8 and 6.1.1.4'
 'Se' 'Se' -0.0930 2.2260
 'International Tables Vol C Tables 4.2.6.8 and 6.1.1.4'

_shelx_space_group_comment
;
The symmetry employed for this shelxl refinement is uniquely defined
by the following loop, which should always be used as a source of
symmetry information in preference to the above space-group names.
They are only intended as comments.
;
_space_group_crystal_system       'trigonal'
_space_group_IT_number            166
_space_group_name_H-M_alt         'R -3 m'
_space_group_name_Hall            '-R 3 2"'
loop_
  _space_group_symop_operation_xyz
 'x, y, z'
 '-y, x-y, z'
 '-x+y, -x, z'
 'x-y, -y, -z'
 '-x, -x+y, -z'
 'y, x, -z'
 'x+2/3, y+1/3, z+1/3'
 '-y+2/3, x-y+1/3, z+1/3'
 '-x+y+2/3, -x+1/3, z+1/3'
 'x-y+2/3, -y+1/3, -z+1/3'
 '-x+2/3, -x+y+1/3, -z+1/3'
 'y+2/3, x+1/3, -z+1/3'
 'x+1/3, y+2/3, z+2/3'
 '-y+1/3, x-y+2/3, z+2/3'
 '-x+y+1/3, -x+2/3, z+2/3'
 'x-y+1/3, -y+2/3, -z+2/3'
 '-x+1/3, -x+y+2/3, -z+2/3'
 'y+1/3, x+2/3, -z+2/3'
 '-x, -y, -z'
 'y, -x+y, -z'
 'x-y, x, -z'
 '-x+y, y, z'
 'x, x-y, z'
 '-y, -x, z'
 '-x+2/3, -y+1/3, -z+1/3'
 'y+2/3, -x+y+1/3, -z+1/3'
 'x-y+2/3, x+1/3, -z+1/3'
 '-x+y+2/3, y+1/3, z+1/3'
 'x+2/3, x-y+1/3, z+1/3'
 '-y+2/3, -x+1/3, z+1/3'
 '-x+1/3, -y+2/3, -z+2/3'
 'y+1/3, -x+y+2/3, -z+2/3'
 'x-y+1/3, x+2/3, -z+2/3'
 '-x+y+1/3, y+2/3, z+2/3'
 'x+1/3, x-y+2/3, z+2/3'
 '-y+1/3, -x+2/3, z+2/3'

_cell_length_a                    4.1227(8)
_cell_length_b                    4.1227(8)
_cell_length_c                    20.449(6)
_cell_angle_alpha                 90
_cell_angle_beta                  90
_cell_angle_gamma                 120
_cell_volume                      301.00(15)
_cell_formula_units_Z             6
_cell_measurement_reflns_used     574
_cell_measurement_temperature     295
_cell_measurement_theta_max       27.7130
_cell_measurement_theta_min       2.9500
_shelx_estimated_absorpt_T_max    0.567
_shelx_estimated_absorpt_T_min    0.129
_exptl_absorpt_coefficient_mu     38.277
_exptl_absorpt_correction_T_max   1.00000
_exptl_absorpt_correction_T_min   0.16926
_exptl_absorpt_correction_type    multi-scan
_exptl_absorpt_process_details
;
CrysAlisPro 1.171.38.41 (Rigaku Oxford Diffraction, 2015)
Empirical absorption correction using spherical harmonics,
 implemented in SCALE3 ABSPACK scaling algorithm.
;
_exptl_absorpt_special_details    ?
_exptl_crystal_colour             'metallic grayish gray'
_exptl_crystal_colour_lustre      metallic
_exptl_crystal_colour_modifier    grayish
_exptl_crystal_colour_primary     gray
_exptl_crystal_density_diffrn     6.711
_exptl_crystal_density_meas       ?
_exptl_crystal_density_method     ?
_exptl_crystal_description        irregular
_exptl_crystal_F_000              543
_exptl_crystal_size_max           0.0908
_exptl_crystal_size_mid           0.0493
_exptl_crystal_size_min           0.0167
_exptl_transmission_factor_max    ?
_exptl_transmission_factor_min    ?
_diffrn_reflns_av_R_equivalents   0.0752
_diffrn_reflns_av_unetI/netI      0.0302
_diffrn_reflns_Laue_measured_fraction_full 1.000
_diffrn_reflns_Laue_measured_fraction_max 1.000
_diffrn_reflns_limit_h_max        5
_diffrn_reflns_limit_h_min        -5
_diffrn_reflns_limit_k_max        3
_diffrn_reflns_limit_k_min        -5
_diffrn_reflns_limit_l_max        24
_diffrn_reflns_limit_l_min        -24
_diffrn_reflns_number             809
_diffrn_reflns_point_group_measured_fraction_full 1.000
_diffrn_reflns_point_group_measured_fraction_max 1.000
_diffrn_reflns_theta_full         25.242
_diffrn_reflns_theta_max          26.261
_diffrn_reflns_theta_min          2.988
_diffrn_ambient_temperature       295.0
_diffrn_detector_area_resol_mean  10.3590
_diffrn_detector_type             Atlas
_diffrn_measured_fraction_theta_full 1.000
_diffrn_measured_fraction_theta_max 1.000
_diffrn_measurement_details
;
List of Runs (angles in degrees, time in seconds):

  # Type    Start    End  Width  t~exp~   \w     \q     \k     \f   Frames
--------------------------------------------------------------------------
  1  \w    -25.00 119.00   1.00   60.00    --   18.69  77.00   0.00  144
  2  \w    -25.00 119.00   1.00   60.00    --   18.69  77.00-120.00  144
  3  \w    -16.00  27.00   1.00   60.00    --   18.69  77.00-180.00   43
  4  \w    -59.00  47.00   1.00   60.00    --  -19.62  77.00 120.00  106
;
_diffrn_measurement_device        'four-circle diffractometer'
_diffrn_measurement_device_type   'SuperNova, Single source at offset, Atlas'
_diffrn_measurement_method        '\w scans'
_diffrn_radiation_type            MoK\a
_diffrn_radiation_wavelength      0.71073
_diffrn_source                    ?
_reflns_Friedel_coverage          0.000
_reflns_Friedel_fraction_full     .
_reflns_Friedel_fraction_max      .
_reflns_number_gt                 99
_reflns_number_total              102
_reflns_special_details
;
 Reflections were merged by SHELXL according to the crystal
 class for the calculation of statistics and refinement.
 
 _reflns_Friedel_fraction is defined as the number of unique
 Friedel pairs measured divided by the number that would be
 possible theoretically, ignoring centric projections and
 systematic absences.
;
_reflns_threshold_expression      'I > 2\s(I)'
_computing_cell_refinement        'CrysAlisPro 1.171.38.41 (Rigaku OD, 2015)'
_computing_data_collection        'CrysAlisPro 1.171.38.41 (Rigaku OD, 2015)'
_computing_data_reduction         'CrysAlisPro 1.171.38.41 (Rigaku OD, 2015)'
_computing_molecular_graphics     'Olex2 (Dolomanov et al., 2009)'
_computing_publication_material   'Olex2 (Dolomanov et al., 2009)'
_computing_structure_refinement   'ShelXL (Sheldrick, 2015)'
_computing_structure_solution     'ShelXT (Sheldrick, 2015)'
_refine_diff_density_max          1.324
_refine_diff_density_min          -1.387
_refine_diff_density_rms          0.355
_refine_ls_extinction_coef        .
_refine_ls_extinction_method      none
_refine_ls_goodness_of_fit_ref    1.217
_refine_ls_hydrogen_treatment     undef
_refine_ls_matrix_type            full
_refine_ls_number_parameters      19
_refine_ls_number_reflns          102
_refine_ls_number_restraints      1
_refine_ls_R_factor_all           0.0605
_refine_ls_R_factor_gt            0.0593
_refine_ls_restrained_S_all       1.210
_refine_ls_shift/su_max           0.000
_refine_ls_shift/su_mean          0.000
_refine_ls_structure_factor_coef  Fsqd
_refine_ls_weighting_details
'w=1/[\s^2^(Fo^2^)+(0.0987P)^2^+11.9258P] where P=(Fo^2^+2Fc^2^)/3'
_refine_ls_weighting_scheme       calc
_refine_ls_wR_factor_gt           0.1562
_refine_ls_wR_factor_ref          0.1575
_refine_special_details           ?
_olex2_refinement_description
;
1. Others
 1*[Sof(Cu1A)]+1*[Sof(Cu1B)]+3*[Sof(Cu2)]=1.95 with esd of 0.01
 Fixed X: Se1(0.333301) Cu1B(0.6667) Cu1A(0.6667)
 Fixed Y: Se1(0.6667) Cu1B(0.333301) Cu1A(0.333301)
;
_atom_sites_solution_hydrogens    .
_atom_sites_solution_primary      ?
_atom_sites_solution_secondary    ?
loop_
  _atom_site_label
  _atom_site_type_symbol
  _atom_site_fract_x
  _atom_site_fract_y
  _atom_site_fract_z
  _atom_site_U_iso_or_equiv
  _atom_site_adp_type
  _atom_site_occupancy
  _atom_site_site_symmetry_order
  _atom_site_calc_flag
  _atom_site_refinement_flags_posn
  _atom_site_refinement_flags_adp
  _atom_site_refinement_flags_occupancy
  _atom_site_disorder_assembly
  _atom_site_disorder_group
 Se1 Se 0.3333 0.6667 0.42506(12) 0.0245(11) Uani 1 6 d S T P . .
 Cu1B Cu 0.6667 0.3333 0.4053(8) 0.054(5) Uani 0.64(3) 6 d S T P A 3
 Cu2 Cu 0.140(2) 0.0702(11) 0.3589(3) 0.051(3) Uani 0.322(6) 2 d S T P B 4
 Cu1A Cu 0.6667 0.3333 0.4522(10) 0.045(5) Uani 0.34(3) 6 d S T P A 2

loop_
  _atom_site_aniso_label
  _atom_site_aniso_U_11
  _atom_site_aniso_U_22
  _atom_site_aniso_U_33
  _atom_site_aniso_U_23
  _atom_site_aniso_U_13
  _atom_site_aniso_U_12
 Se1 0.0223(12) 0.0223(12) 0.0287(17) 0.000 0.000 0.0112(6)
 Cu1B 0.029(3) 0.029(3) 0.104(13) 0.000 0.000 0.0145(14)
 Cu2 0.049(5) 0.058(4) 0.043(4) -0.0037(13) -0.007(3) 0.025(2)
 Cu1A 0.045(5) 0.045(5) 0.044(12) 0.000 0.000 0.023(3)

_geom_special_details
;
 All esds (except the esd in the dihedral angle between two l.s. planes)
 are estimated using the full covariance matrix.  The cell esds are taken
 into account individually in the estimation of esds in distances, angles
 and torsion angles; correlations between esds in cell parameters are only
 used when they are defined by crystal symmetry.  An approximate (isotropic)
 treatment of cell esds is used for estimating esds involving l.s. planes.
;
loop_
  _geom_bond_atom_site_label_1
  _geom_bond_atom_site_label_2
  _geom_bond_distance
  _geom_bond_site_symmetry_2
  _geom_bond_publ_flag
 Se1 Cu1B 2.414(3) 1_565 ?
 Se1 Cu1B 2.414(3) 1_455 ?
 Se1 Cu1B 2.415(3) . ?
 Se1 Cu2 2.560(4) 1_565 ?
 Se1 Cu2 2.560(4) 3_565 ?
 Se1 Cu2 2.450(6) 32 ?
 Se1 Cu2 2.450(6) 33 ?
 Se1 Cu2 2.450(6) 31 ?
 Se1 Cu1A 2.444(5) 1_455 ?
 Se1 Cu1A 2.444(5) 1_565 ?
 Se1 Cu1A 2.51(2) 19_666 ?
 Se1 Cu1A 2.445(5) . ?
 Cu1B Se1 2.414(3) 1_655 ?
 Cu1B Se1 2.414(3) 1_545 ?
 Cu1B Cu1B 2.94(3) 31_655 ?
 Cu2 Se1 2.560(4) 1_545 ?
 Cu2 Se1 2.450(6) 31 ?
 Cu2 Cu2 2.150(10) 32 ?
 Cu2 Cu2 0.868(14) 3 ?
 Cu2 Cu2 2.864(7) 33 ?
 Cu2 Cu2 2.150(10) 33_545 ?
 Cu2 Cu2 2.864(7) 32_445 ?
 Cu2 Cu2 2.319(6) 31 ?
 Cu2 Cu2 2.864(7) 33_445 ?
 Cu2 Cu2 2.319(6) 31_545 ?
 Cu2 Cu2 0.868(14) 2 ?
 Cu1A Se1 2.444(5) 1_655 ?
 Cu1A Se1 2.51(2) 19_666 ?
 Cu1A Se1 2.444(5) 1_545 ?

loop_
  _geom_angle_atom_site_label_1
  _geom_angle_atom_site_label_2
  _geom_angle_atom_site_label_3
  _geom_angle
  _geom_angle_site_symmetry_1
  _geom_angle_site_symmetry_3
  _geom_angle_publ_flag
 Cu1B Se1 Cu1B 117.3(2) 1_565 1_455 ?
 Cu1B Se1 Cu1B 117.2(2) 1_565 . ?
 Cu1B Se1 Cu1B 117.2(2) 1_455 . ?
 Cu2 Se1 Cu2 50.8(2) 31 3_565 ?
 Cu2 Se1 Cu2 69.68(18) 32 1_565 ?
 Cu2 Se1 Cu2 69.68(18) 32 3_565 ?
 Cu2 Se1 Cu2 55.08(14) 33 3_565 ?
 Cu2 Se1 Cu2 20.4(3) 31 33 ?
 Cu2 Se1 Cu2 55.08(14) 31 1_565 ?
 Cu2 Se1 Cu2 20.4(3) 31 32 ?
 Cu2 Se1 Cu2 19.5(3) 3_565 1_565 ?
 Cu2 Se1 Cu2 20.4(3) 33 32 ?
 Cu2 Se1 Cu2 50.8(2) 33 1_565 ?
 Cu1A Se1 Cu1A 115.0(4) 1_565 . ?
 Cu1A Se1 Cu1A 76.9(5) . 19_666 ?
 Cu1A Se1 Cu1A 115.0(4) 1_565 1_455 ?
 Cu1A Se1 Cu1A 115.0(4) 1_455 . ?
 Cu1A Se1 Cu1A 76.9(5) 1_565 19_666 ?
 Cu1A Se1 Cu1A 76.9(5) 1_455 19_666 ?
 Se1 Cu1B Se1 117.2(2) 1_545 . ?
 Se1 Cu1B Se1 117.2(2) 1_655 . ?
 Se1 Cu1B Se1 117.3(2) 1_655 1_545 ?
 Se1 Cu1B Cu1B 99.6(4) . 31_655 ?
 Se1 Cu1B Cu1B 99.7(4) 1_655 31_655 ?
 Se1 Cu1B Cu1B 99.7(4) 1_545 31_655 ?
 Se1 Cu2 Se1 124.92(14) 31 1_545 ?
 Se1 Cu2 Se1 124.92(14) 31 . ?
 Se1 Cu2 Se1 107.2(3) 1_545 . ?
 Se1 Cu2 Cu2 73.1(3) 31 33 ?
 Se1 Cu2 Cu2 53.34(12) . 33 ?
 Se1 Cu2 Cu2 124.20(11) . 32_445 ?
 Se1 Cu2 Cu2 143.7(3) 1_545 33 ?
 Se1 Cu2 Cu2 108.5(3) 1_545 32_445 ?
 Se1 Cu2 Cu2 57.0(2) 31 32_445 ?
 Se1 Cu2 Cu2 57.0(2) 31 33_445 ?
 Se1 Cu2 Cu2 124.20(11) 1_545 33_445 ?
 Se1 Cu2 Cu2 108.5(3) . 33_445 ?
 Cu2 Cu2 Se1 80.24(17) 2 . ?
 Cu2 Cu2 Se1 64.9(3) 31 31 ?
 Cu2 Cu2 Se1 62.0(2) 33_545 1_545 ?
 Cu2 Cu2 Se1 129.47(18) 3 . ?
 Cu2 Cu2 Se1 129.47(18) 2 1_545 ?
 Cu2 Cu2 Se1 62.0(2) 32 . ?
 Cu2 Cu2 Se1 60.04(18) 31_545 1_545 ?
 Cu2 Cu2 Se1 138.5(2) 33_545 . ?
 Cu2 Cu2 Se1 64.9(3) 31_545 31 ?
 Cu2 Cu2 Se1 60.03(18) 31 . ?
 Cu2 Cu2 Se1 80.24(17) 3 1_545 ?
 Cu2 Cu2 Se1 158.8(5) 31_545 . ?
 Cu2 Cu2 Se1 158.8(6) 31 1_545 ?
 Cu2 Cu2 Se1 67.3(3) 32 31 ?
 Cu2 Cu2 Se1 79.80(16) 2 31 ?
 Cu2 Cu2 Se1 67.3(3) 33_545 31 ?
 Cu2 Cu2 Se1 79.80(16) 3 31 ?
 Cu2 Cu2 Se1 138.5(2) 32 1_545 ?
 Cu2 Cu2 Cu2 125.5(6) 31 31_545 ?
 Cu2 Cu2 Cu2 114.7(5) 32 31_545 ?
 Cu2 Cu2 Cu2 29.4(2) 2 33_445 ?
 Cu2 Cu2 Cu2 60.001(3) 2 3 ?
 Cu2 Cu2 Cu2 22.0(4) 33_545 31_545 ?
 Cu2 Cu2 Cu2 89.999(4) 2 32 ?
 Cu2 Cu2 Cu2 77.0(5) 31 33_445 ?
 Cu2 Cu2 Cu2 139.2(2) 3 32 ?
 Cu2 Cu2 Cu2 109.8(4) 33_545 33 ?
 Cu2 Cu2 Cu2 139.2(2) 2 33_545 ?
 Cu2 Cu2 Cu2 114.7(5) 33_545 31 ?
 Cu2 Cu2 Cu2 90.000(4) 3 33_545 ?
 Cu2 Cu2 Cu2 96.3(3) 32 33_445 ?
 Cu2 Cu2 Cu2 43.96(14) 2 32_445 ?
 Cu2 Cu2 Cu2 121.0(4) 2 31_545 ?
 Cu2 Cu2 Cu2 29.4(2) 3 32_445 ?
 Cu2 Cu2 Cu2 92.1(3) 33 33_445 ?
 Cu2 Cu2 Cu2 109.8(4) 32 32_445 ?
 Cu2 Cu2 Cu2 15.1(3) 31 33 ?
 Cu2 Cu2 Cu2 96.3(3) 33_545 32_445 ?
 Cu2 Cu2 Cu2 22.0(4) 32 31 ?
 Cu2 Cu2 Cu2 92.6(3) 31 32_445 ?
 Cu2 Cu2 Cu2 107.5(3) 32_445 33 ?
 Cu2 Cu2 Cu2 77.0(5) 31_545 32_445 ?
 Cu2 Cu2 Cu2 43.96(14) 3 33_445 ?
 Cu2 Cu2 Cu2 98.4(4) 32 33_545 ?
 Cu2 Cu2 Cu2 109.8(4) 33_545 33_445 ?
 Cu2 Cu2 Cu2 68.0(4) 2 31 ?
 Cu2 Cu2 Cu2 92.6(3) 31_545 33_445 ?
 Cu2 Cu2 Cu2 121.0(4) 3 31 ?
 Cu2 Cu2 Cu2 68.0(4) 3 31_545 ?
 Cu2 Cu2 Cu2 81.29(13) 2 33 ?
 Cu2 Cu2 Cu2 17.4(3) 32_445 33_445 ?
 Cu2 Cu2 Cu2 136.04(14) 3 33 ?
 Cu2 Cu2 Cu2 11.42(18) 32 33 ?
 Cu2 Cu2 Cu2 125.7(5) 31_545 33 ?
 Se1 Cu1A Se1 115.0(4) 1_655 1_545 ?
 Se1 Cu1A Se1 103.1(5) 1_545 19_666 ?
 Se1 Cu1A Se1 103.1(5) 1_655 19_666 ?
 Se1 Cu1A Se1 115.0(4) 1_655 . ?
 Se1 Cu1A Se1 103.1(5) . 19_666 ?
 Se1 Cu1A Se1 115.0(4) 1_545 . ?

#===END
data_Cu1p95Se_CVT1_355K
_database_code_depnum_ccdc_archive 'CCDC 1543671'
_audit_creation_date              2017-01-24
_audit_creation_method
;
Olex2 1.2
(compiled 2017.01.04 svn.r3372 for OlexSys, GUI svn.r5292)
;
_shelx_SHELXL_version_number      '2014/7'
_publ_contact_author_address      ?
_publ_contact_author_email        ?
_publ_contact_author_id_orcid     ?
_publ_contact_author_name         ''
_publ_contact_author_phone        ?
_publ_section_references
;
Dolomanov, O.V., Bourhis, L.J., Gildea, R.J, Howard, J.A.K. & Puschmann, H.
 (2009), J. Appl. Cryst. 42, 339-341.

Sheldrick, G.M. (2015). Acta Cryst. C71, 3-8.
;
_chemical_name_common             ?
_chemical_name_systematic         ?
_chemical_formula_moiety          '0.33(Cu5.84 Se3)'
_chemical_formula_sum             'Cu1.95 Se'
_chemical_formula_weight          202.55
_chemical_melting_point           ?
loop_
  _atom_type_symbol
  _atom_type_description
  _atom_type_scat_dispersion_real
  _atom_type_scat_dispersion_imag
  _atom_type_scat_source
 'Cu' 'Cu' 0.3200 1.2650 'International Tables Vol C Tables 4.2.6.8 and 6.1.1.4'
 'Se' 'Se' -0.0930 2.2260
 'International Tables Vol C Tables 4.2.6.8 and 6.1.1.4'

_shelx_space_group_comment
;
The symmetry employed for this shelxl refinement is uniquely defined
by the following loop, which should always be used as a source of
symmetry information in preference to the above space-group names.
They are only intended as comments.
;
_space_group_crystal_system       'trigonal'
_space_group_IT_number            166
_space_group_name_H-M_alt         'R -3 m'
_space_group_name_Hall            '-R 3 2"'
loop_
  _space_group_symop_operation_xyz
 'x, y, z'
 '-y, x-y, z'
 '-x+y, -x, z'
 'x-y, -y, -z'
 '-x, -x+y, -z'
 'y, x, -z'
 'x+2/3, y+1/3, z+1/3'
 '-y+2/3, x-y+1/3, z+1/3'
 '-x+y+2/3, -x+1/3, z+1/3'
 'x-y+2/3, -y+1/3, -z+1/3'
 '-x+2/3, -x+y+1/3, -z+1/3'
 'y+2/3, x+1/3, -z+1/3'
 'x+1/3, y+2/3, z+2/3'
 '-y+1/3, x-y+2/3, z+2/3'
 '-x+y+1/3, -x+2/3, z+2/3'
 'x-y+1/3, -y+2/3, -z+2/3'
 '-x+1/3, -x+y+2/3, -z+2/3'
 'y+1/3, x+2/3, -z+2/3'
 '-x, -y, -z'
 'y, -x+y, -z'
 'x-y, x, -z'
 '-x+y, y, z'
 'x, x-y, z'
 '-y, -x, z'
 '-x+2/3, -y+1/3, -z+1/3'
 'y+2/3, -x+y+1/3, -z+1/3'
 'x-y+2/3, x+1/3, -z+1/3'
 '-x+y+2/3, y+1/3, z+1/3'
 'x+2/3, x-y+1/3, z+1/3'
 '-y+2/3, -x+1/3, z+1/3'
 '-x+1/3, -y+2/3, -z+2/3'
 'y+1/3, -x+y+2/3, -z+2/3'
 'x-y+1/3, x+2/3, -z+2/3'
 '-x+y+1/3, y+2/3, z+2/3'
 'x+1/3, x-y+2/3, z+2/3'
 '-y+1/3, -x+2/3, z+2/3'

_cell_length_a                    4.1299(8)
_cell_length_b                    4.1299(8)
_cell_length_c                    20.393(6)
_cell_angle_alpha                 90
_cell_angle_beta                  90
_cell_angle_gamma                 120
_cell_volume                      301.22(15)
_cell_formula_units_Z             6
_cell_measurement_reflns_used     336
_cell_measurement_temperature     355.00(10)
_cell_measurement_theta_max       27.7950
_cell_measurement_theta_min       2.9500
_shelx_estimated_absorpt_T_max    0.568
_shelx_estimated_absorpt_T_min    0.129
_exptl_absorpt_coefficient_mu     38.214
_exptl_absorpt_correction_T_max   1.00000
_exptl_absorpt_correction_T_min   0.26532
_exptl_absorpt_correction_type    multi-scan
_exptl_absorpt_process_details
;
CrysAlisPro 1.171.38.41 (Rigaku Oxford Diffraction, 2015)
Empirical absorption correction using spherical harmonics,
 implemented in SCALE3 ABSPACK scaling algorithm.
;
_exptl_absorpt_special_details    ?
_exptl_crystal_colour             ?
_exptl_crystal_density_diffrn     6.699
_exptl_crystal_density_meas       ?
_exptl_crystal_density_method     ?
_exptl_crystal_description        irregular
_exptl_crystal_F_000              542
_exptl_crystal_size_max           0.0908
_exptl_crystal_size_mid           0.0493
_exptl_crystal_size_min           0.0167
_exptl_transmission_factor_max    ?
_exptl_transmission_factor_min    ?
_diffrn_reflns_av_R_equivalents   0.0625
_diffrn_reflns_av_unetI/netI      0.0267
_diffrn_reflns_Laue_measured_fraction_full 1.000
_diffrn_reflns_Laue_measured_fraction_max 1.000
_diffrn_reflns_limit_h_max        5
_diffrn_reflns_limit_h_min        -4
_diffrn_reflns_limit_k_max        5
_diffrn_reflns_limit_k_min        -5
_diffrn_reflns_limit_l_max        24
_diffrn_reflns_limit_l_min        -24
_diffrn_reflns_number             859
_diffrn_reflns_point_group_measured_fraction_full 1.000
_diffrn_reflns_point_group_measured_fraction_max 1.000
_diffrn_reflns_theta_full         25.242
_diffrn_reflns_theta_max          26.217
_diffrn_reflns_theta_min          2.997
_diffrn_ambient_temperature       355.00(10)
_diffrn_detector_area_resol_mean  10.3590
_diffrn_detector_type             Atlas
_diffrn_measured_fraction_theta_full 1.000
_diffrn_measured_fraction_theta_max 1.000
_diffrn_measurement_details
;
List of Runs (angles in degrees, time in seconds):

  # Type    Start    End  Width  t~exp~   \w     \q     \k     \f   Frames
--------------------------------------------------------------------------
  1  \w    -28.00 109.00   1.00   70.00    --   18.69  38.00 -60.00  137
  2  \w    -61.00  72.00   1.00   70.00    --  -19.62  57.00-150.00  133
  3  \w    -82.00  62.00   1.00   70.00    --   18.69 -77.00 -30.00  144
  4  \w     34.00  77.00   1.00   70.00    --   18.69-178.00-180.00   43
  5  \w     35.00  52.00   1.00   70.00    --  -19.62 178.00 150.00   17
;
_diffrn_measurement_device        'four-circle diffractometer'
_diffrn_measurement_device_type   'SuperNova, Single source at offset, Atlas'
_diffrn_measurement_method        '\w scans'
_diffrn_radiation_type            MoK\a
_diffrn_radiation_wavelength      0.71073
_diffrn_source                    ?
_reflns_Friedel_coverage          0.000
_reflns_Friedel_fraction_full     .
_reflns_Friedel_fraction_max      .
_reflns_number_gt                 98
_reflns_number_total              102
_reflns_special_details
;
 Reflections were merged by SHELXL according to the crystal
 class for the calculation of statistics and refinement.
 
 _reflns_Friedel_fraction is defined as the number of unique
 Friedel pairs measured divided by the number that would be
 possible theoretically, ignoring centric projections and
 systematic absences.
;
_reflns_threshold_expression      'I > 2\s(I)'
_computing_cell_refinement        'CrysAlisPro 1.171.38.41 (Rigaku OD, 2015)'
_computing_data_collection        'CrysAlisPro 1.171.38.41 (Rigaku OD, 2015)'
_computing_data_reduction         'CrysAlisPro 1.171.38.41 (Rigaku OD, 2015)'
_computing_molecular_graphics     'Olex2 (Dolomanov et al., 2009)'
_computing_publication_material   'Olex2 (Dolomanov et al., 2009)'
_computing_structure_refinement   'ShelXL (Sheldrick, 2015)'
_computing_structure_solution     'ShelXT (Sheldrick, 2015)'
_refine_diff_density_max          1.972
_refine_diff_density_min          -3.185
_refine_diff_density_rms          0.505
_refine_ls_extinction_coef        .
_refine_ls_extinction_method      none
_refine_ls_goodness_of_fit_ref    1.252
_refine_ls_hydrogen_treatment     undef
_refine_ls_matrix_type            full
_refine_ls_number_parameters      19
_refine_ls_number_reflns          102
_refine_ls_number_restraints      1
_refine_ls_R_factor_all           0.0895
_refine_ls_R_factor_gt            0.0867
_refine_ls_restrained_S_all       1.246
_refine_ls_shift/su_max           0.000
_refine_ls_shift/su_mean          0.000
_refine_ls_structure_factor_coef  Fsqd
_refine_ls_weighting_details
'w=1/[\s^2^(Fo^2^)+(0.1560P)^2^+17.1082P] where P=(Fo^2^+2Fc^2^)/3'
_refine_ls_weighting_scheme       calc
_refine_ls_wR_factor_gt           0.2414
_refine_ls_wR_factor_ref          0.2452
_refine_special_details           ?
_olex2_refinement_description
;
1. Others
 1*[Sof(Cu1A)]+1*[Sof(Cu1B)]+3*[Sof(Cu2)]=1.95 with esd of 0.01
;
_atom_sites_solution_hydrogens    .
_atom_sites_solution_primary      ?
_atom_sites_solution_secondary    ?
loop_
  _atom_site_label
  _atom_site_type_symbol
  _atom_site_fract_x
  _atom_site_fract_y
  _atom_site_fract_z
  _atom_site_U_iso_or_equiv
  _atom_site_adp_type
  _atom_site_occupancy
  _atom_site_site_symmetry_order
  _atom_site_calc_flag
  _atom_site_refinement_flags_posn
  _atom_site_refinement_flags_adp
  _atom_site_refinement_flags_occupancy
  _atom_site_disorder_assembly
  _atom_site_disorder_group
 Se Se 0.3333 0.6667 0.42221(17) 0.0388(17) Uani 1 6 d S T P . .
 Cu1B Cu 0.6667 0.3333 0.4064(17) 0.072(9) Uani 0.43(4) 6 d S T P A 3
 Cu2 Cu 0.3937(17) 0.787(3) 0.3029(6) 0.089(6) Uani 0.329(6) 2 d S T P A 4
 Cu1A Cu 0.6667 0.3333 0.4554(11) 0.071(5) Uani 0.52(3) 6 d S T P A 2

loop_
  _atom_site_aniso_label
  _atom_site_aniso_U_11
  _atom_site_aniso_U_22
  _atom_site_aniso_U_33
  _atom_site_aniso_U_23
  _atom_site_aniso_U_13
  _atom_site_aniso_U_12
 Se 0.0340(19) 0.0340(19) 0.048(3) 0.000 0.000 0.0170(10)
 Cu1B 0.040(5) 0.040(5) 0.14(2) 0.000 0.000 0.020(3)
 Cu2 0.078(7) 0.098(14) 0.097(7) 0.038(7) 0.019(3) 0.049(7)
 Cu1A 0.069(6) 0.069(6) 0.075(12) 0.000 0.000 0.034(3)

_geom_special_details
;
 All esds (except the esd in the dihedral angle between two l.s. planes)
 are estimated using the full covariance matrix.  The cell esds are taken
 into account individually in the estimation of esds in distances, angles
 and torsion angles; correlations between esds in cell parameters are only
 used when they are defined by crystal symmetry.  An approximate (isotropic)
 treatment of cell esds is used for estimating esds involving l.s. planes.
;
loop_
  _geom_bond_atom_site_label_1
  _geom_bond_atom_site_label_2
  _geom_bond_distance
  _geom_bond_site_symmetry_2
  _geom_bond_publ_flag
 Se Cu1B 2.406(5) 1_455 ?
 Se Cu1B 2.406(5) 1_565 ?
 Se Cu1B 2.406(5) . ?
 Se Cu2 2.471(11) 2_665 ?
 Se Cu2 2.471(11) 3_565 ?
 Se Cu2 2.503(7) 32_455 ?
 Se Cu2 2.503(7) 31_565 ?
 Se Cu2 2.471(11) . ?
 Se Cu1A 2.50(2) 19_666 ?
 Se Cu1A 2.479(7) 1_565 ?
 Se Cu1A 2.479(7) 1_455 ?
 Se Cu1A 2.479(6) . ?
 Cu1B Se 2.406(5) 1_655 ?
 Cu1B Se 2.406(5) 1_545 ?
 Cu1B Cu1B 2.98(7) 31_655 ?
 Cu2 Se 2.502(7) 31_565 ?
 Cu2 Se 2.503(7) 31_665 ?
 Cu2 Cu2 2.314(17) 32_455 ?
 Cu2 Cu2 2.906(11) 33 ?
 Cu2 Cu2 2.906(11) 33_545 ?
 Cu2 Cu2 0.75(2) 2_665 ?
 Cu2 Cu2 2.432(13) 31_565 ?
 Cu2 Cu2 0.75(2) 3_565 ?
 Cu2 Cu2 2.906(11) 32_445 ?
 Cu2 Cu2 2.314(17) 33_655 ?
 Cu2 Cu2 2.432(13) 31_665 ?
 Cu1A Se 2.479(6) 1_545 ?
 Cu1A Se 2.479(6) 1_655 ?
 Cu1A Se 2.50(2) 19_666 ?
 Cu1A Cu1A 3.00(3) 19_766 ?
 Cu1A Cu1A 3.00(3) 19_656 ?
 Cu1A Cu1A 3.00(3) 19_666 ?

loop_
  _geom_angle_atom_site_label_1
  _geom_angle_atom_site_label_2
  _geom_angle_atom_site_label_3
  _geom_angle
  _geom_angle_site_symmetry_1
  _geom_angle_site_symmetry_3
  _geom_angle_publ_flag
 Cu1B Se Cu1B 118.2(4) 1_455 1_565 ?
 Cu1B Se Cu1B 118.2(4) 1_455 . ?
 Cu1B Se Cu1B 118.2(4) 1_565 . ?
 Cu2 Se Cu2 55.4(4) 2_665 31_565 ?
 Cu2 Se Cu2 17.4(5) 3_565 . ?
 Cu2 Se Cu2 17.4(5) 2_665 . ?
 Cu2 Se Cu2 17.4(5) 2_665 3_565 ?
 Cu2 Se Cu2 55.4(4) . 32_455 ?
 Cu2 Se Cu2 71.5(3) 3_565 32_455 ?
 Cu2 Se Cu2 58.5(3) 2_665 32_455 ?
 Cu2 Se Cu2 17.2(5) 31_565 32_455 ?
 Cu2 Se Cu2 71.5(3) 3_565 31_565 ?
 Cu2 Se Cu2 58.5(3) . 31_565 ?
 Cu1A Se Cu1A 112.8(5) 1_565 . ?
 Cu1A Se Cu1A 74.1(5) . 19_666 ?
 Cu1A Se Cu1A 112.8(5) 1_455 . ?
 Cu1A Se Cu1A 112.8(5) 1_565 1_455 ?
 Cu1A Se Cu1A 74.1(5) 1_455 19_666 ?
 Cu1A Se Cu1A 74.1(5) 1_565 19_666 ?
 Se Cu1B Se 118.2(4) 1_655 1_545 ?
 Se Cu1B Se 118.2(4) 1_655 . ?
 Se Cu1B Se 118.2(4) 1_545 . ?
 Se Cu1B Cu1B 97.7(8) . 31_655 ?
 Se Cu1B Cu1B 97.7(8) 1_655 31_655 ?
 Se Cu1B Cu1B 97.7(8) 1_545 31_655 ?
 Se Cu2 Se 121.5(3) . 31_565 ?
 Se Cu2 Se 121.5(3) . 31_665 ?
 Se Cu2 Se 111.2(4) 31_565 31_665 ?
 Se Cu2 Cu2 142.6(4) 31_665 33 ?
 Se Cu2 Cu2 111.7(5) 31_665 32_445 ?
 Se Cu2 Cu2 125.56(13) 31_665 33_545 ?
 Se Cu2 Cu2 54.8(4) . 32_445 ?
 Se Cu2 Cu2 125.56(12) 31_565 32_445 ?
 Se Cu2 Cu2 53.75(19) 31_565 33 ?
 Se Cu2 Cu2 68.8(5) . 33 ?
 Se Cu2 Cu2 54.8(4) . 33_545 ?
 Se Cu2 Cu2 111.7(5) 31_565 33_545 ?
 Cu2 Cu2 Se 61.6(3) 32_455 31_565 ?
 Cu2 Cu2 Se 61.6(3) 33_655 31_665 ?
 Cu2 Cu2 Se 154.5(9) 31_665 31_565 ?
 Cu2 Cu2 Se 60.1(3) 31_565 31_565 ?
 Cu2 Cu2 Se 63.0(5) 32_455 . ?
 Cu2 Cu2 Se 61.4(5) 31_565 . ?
 Cu2 Cu2 Se 81.4(3) 2_665 31_565 ?
 Cu2 Cu2 Se 81.4(3) 3_565 31_665 ?
 Cu2 Cu2 Se 132.5(3) 3_565 31_565 ?
 Cu2 Cu2 Se 154.5(9) 31_565 31_665 ?
 Cu2 Cu2 Se 81.3(3) 2_665 . ?
 Cu2 Cu2 Se 63.0(5) 33_655 . ?
 Cu2 Cu2 Se 61.4(5) 31_665 . ?
 Cu2 Cu2 Se 132.5(3) 2_665 31_665 ?
 Cu2 Cu2 Se 136.9(3) 33_655 31_565 ?
 Cu2 Cu2 Se 60.1(3) 31_665 31_665 ?
 Cu2 Cu2 Se 81.3(3) 3_565 . ?
 Cu2 Cu2 Se 136.9(3) 32_455 31_665 ?
 Cu2 Cu2 Cu2 60.001(5) 2_665 3_565 ?
 Cu2 Cu2 Cu2 104.0(6) 32_455 32_445 ?
 Cu2 Cu2 Cu2 17.9(6) 32_455 31_565 ?
 Cu2 Cu2 Cu2 32.9(4) 2_665 33_545 ?
 Cu2 Cu2 Cu2 116.7(9) 31_665 33 ?
 Cu2 Cu2 Cu2 89.998(9) 3_565 33_655 ?
 Cu2 Cu2 Cu2 44.7(2) 2_665 32_445 ?
 Cu2 Cu2 Cu2 122.8(6) 2_665 31_665 ?
 Cu2 Cu2 Cu2 12.5(4) 31_565 33 ?
 Cu2 Cu2 Cu2 14.8(4) 32_445 33_545 ?
 Cu2 Cu2 Cu2 122.8(6) 3_565 31_565 ?
 Cu2 Cu2 Cu2 78.1(7) 31_565 33_545 ?
 Cu2 Cu2 Cu2 106.8(8) 33_655 31_565 ?
 Cu2 Cu2 Cu2 93.9(7) 32_455 33_655 ?
 Cu2 Cu2 Cu2 32.9(4) 3_565 32_445 ?
 Cu2 Cu2 Cu2 90.7(5) 31_565 32_445 ?
 Cu2 Cu2 Cu2 137.0(3) 2_665 33_655 ?
 Cu2 Cu2 Cu2 72.1(6) 2_665 31_565 ?
 Cu2 Cu2 Cu2 72.1(6) 3_565 31_665 ?
 Cu2 Cu2 Cu2 106.8(8) 32_455 31_665 ?
 Cu2 Cu2 Cu2 103.1(5) 33 32_445 ?
 Cu2 Cu2 Cu2 82.6(2) 2_665 33 ?
 Cu2 Cu2 Cu2 44.7(2) 3_565 33_545 ?
 Cu2 Cu2 Cu2 93.1(5) 32_455 33_545 ?
 Cu2 Cu2 Cu2 104.0(6) 33_655 33_545 ?
 Cu2 Cu2 Cu2 135.3(2) 3_565 33 ?
 Cu2 Cu2 Cu2 90.7(5) 31_665 33_545 ?
 Cu2 Cu2 Cu2 17.9(6) 33_655 31_665 ?
 Cu2 Cu2 Cu2 116.2(10) 31_565 31_665 ?
 Cu2 Cu2 Cu2 10.1(3) 32_455 33 ?
 Cu2 Cu2 Cu2 90.6(4) 33 33_545 ?
 Cu2 Cu2 Cu2 89.998(10) 2_665 32_455 ?
 Cu2 Cu2 Cu2 93.1(5) 33_655 32_445 ?
 Cu2 Cu2 Cu2 104.0(6) 33_655 33 ?
 Cu2 Cu2 Cu2 78.1(7) 31_665 32_445 ?
 Cu2 Cu2 Cu2 137.0(3) 3_565 32_455 ?
 Se Cu1A Se 112.8(4) 1_545 1_655 ?
 Se Cu1A Se 112.8(4) 1_655 . ?
 Se Cu1A Se 112.8(5) 1_545 . ?
 Se Cu1A Se 105.9(5) 1_655 19_666 ?
 Se Cu1A Se 105.9(5) 1_545 19_666 ?
 Se Cu1A Se 105.9(5) . 19_666 ?
 Se Cu1A Cu1A 123.2(4) 1_545 19_766 ?
 Se Cu1A Cu1A 52.7(7) 19_666 19_666 ?
 Se Cu1A Cu1A 123.2(4) 1_655 19_666 ?
 Se Cu1A Cu1A 53.18(18) 1_655 19_766 ?
 Se Cu1A Cu1A 123.2(4) 1_545 19_666 ?
 Se Cu1A Cu1A 53.18(18) 1_545 19_656 ?
 Se Cu1A Cu1A 53.18(18) . 19_666 ?
 Se Cu1A Cu1A 52.7(7) 19_666 19_656 ?
 Se Cu1A Cu1A 123.2(4) . 19_766 ?
 Se Cu1A Cu1A 123.2(4) 1_655 19_656 ?
 Se Cu1A Cu1A 52.7(7) 19_666 19_766 ?
 Se Cu1A Cu1A 123.2(4) . 19_656 ?
 Cu1A Cu1A Cu1A 87.0(10) 19_766 19_656 ?
 Cu1A Cu1A Cu1A 87.0(10) 19_766 19_666 ?
 Cu1A Cu1A Cu1A 87.0(10) 19_656 19_666 ?

#===END
data_Cu1p95Se_CVT1_365K
_database_code_depnum_ccdc_archive 'CCDC 1543672'
_audit_creation_date              2017-01-24
_audit_creation_method
;
Olex2 1.2
(compiled 2017.01.04 svn.r3372 for OlexSys, GUI svn.r5292)
;
_shelx_SHELXL_version_number      '2014/7'
_publ_contact_author_address      ?
_publ_contact_author_email        ?
_publ_contact_author_id_orcid     ?
_publ_contact_author_name         ''
_publ_contact_author_phone        ?
_publ_section_references
;
Dolomanov, O.V., Bourhis, L.J., Gildea, R.J, Howard, J.A.K. & Puschmann, H.
 (2009), J. Appl. Cryst. 42, 339-341.

Sheldrick, G.M. (2015). Acta Cryst. C71, 3-8.
;
_chemical_name_common             ?
_chemical_name_systematic         ?
_chemical_formula_moiety          '0.33(Cu5.83 Se3)'
_chemical_formula_sum             'Cu1.95 Se'
_chemical_formula_weight          202.86
_chemical_melting_point           ?
loop_
  _atom_type_symbol
  _atom_type_description
  _atom_type_scat_dispersion_real
  _atom_type_scat_dispersion_imag
  _atom_type_scat_source
 'Cu' 'Cu' 0.3200 1.2650 'International Tables Vol C Tables 4.2.6.8 and 6.1.1.4'
 'Se' 'Se' -0.0930 2.2260
 'International Tables Vol C Tables 4.2.6.8 and 6.1.1.4'

_shelx_space_group_comment
;
The symmetry employed for this shelxl refinement is uniquely defined
by the following loop, which should always be used as a source of
symmetry information in preference to the above space-group names.
They are only intended as comments.
;
_space_group_crystal_system       'trigonal'
_space_group_IT_number            166
_space_group_name_H-M_alt         'R -3 m'
_space_group_name_Hall            '-R 3 2"'
loop_
  _space_group_symop_operation_xyz
 'x, y, z'
 '-y, x-y, z'
 '-x+y, -x, z'
 'x-y, -y, -z'
 '-x, -x+y, -z'
 'y, x, -z'
 'x+2/3, y+1/3, z+1/3'
 '-y+2/3, x-y+1/3, z+1/3'
 '-x+y+2/3, -x+1/3, z+1/3'
 'x-y+2/3, -y+1/3, -z+1/3'
 '-x+2/3, -x+y+1/3, -z+1/3'
 'y+2/3, x+1/3, -z+1/3'
 'x+1/3, y+2/3, z+2/3'
 '-y+1/3, x-y+2/3, z+2/3'
 '-x+y+1/3, -x+2/3, z+2/3'
 'x-y+1/3, -y+2/3, -z+2/3'
 '-x+1/3, -x+y+2/3, -z+2/3'
 'y+1/3, x+2/3, -z+2/3'
 '-x, -y, -z'
 'y, -x+y, -z'
 'x-y, x, -z'
 '-x+y, y, z'
 'x, x-y, z'
 '-y, -x, z'
 '-x+2/3, -y+1/3, -z+1/3'
 'y+2/3, -x+y+1/3, -z+1/3'
 'x-y+2/3, x+1/3, -z+1/3'
 '-x+y+2/3, y+1/3, z+1/3'
 'x+2/3, x-y+1/3, z+1/3'
 '-y+2/3, -x+1/3, z+1/3'
 '-x+1/3, -y+2/3, -z+2/3'
 'y+1/3, -x+y+2/3, -z+2/3'
 'x-y+1/3, x+2/3, -z+2/3'
 '-x+y+1/3, y+2/3, z+2/3'
 'x+1/3, x-y+2/3, z+2/3'
 '-y+1/3, -x+2/3, z+2/3'

_cell_length_a                    4.1323(10)
_cell_length_b                    4.1323(10)
_cell_length_c                    20.358(9)
_cell_angle_alpha                 90
_cell_angle_beta                  90
_cell_angle_gamma                 120
_cell_volume                      301.1(2)
_cell_formula_units_Z             6
_cell_measurement_reflns_used     246
_cell_measurement_temperature     364.97(13)
_cell_measurement_theta_max       27.0510
_cell_measurement_theta_min       2.9530
_shelx_estimated_absorpt_T_max    0.567
_shelx_estimated_absorpt_T_min    0.129
_exptl_absorpt_coefficient_mu     38.287
_exptl_absorpt_correction_T_max   1.00000
_exptl_absorpt_correction_T_min   0.20055
_exptl_absorpt_correction_type    multi-scan
_exptl_absorpt_process_details
;
CrysAlisPro 1.171.38.41 (Rigaku Oxford Diffraction, 2015)
Empirical absorption correction using spherical harmonics,
 implemented in SCALE3 ABSPACK scaling algorithm.
;
_exptl_absorpt_special_details    ?
_exptl_crystal_colour             'metallic grayish gray'
_exptl_crystal_colour_lustre      metallic
_exptl_crystal_colour_modifier    grayish
_exptl_crystal_colour_primary     gray
_exptl_crystal_density_diffrn     6.714
_exptl_crystal_density_meas       ?
_exptl_crystal_density_method     ?
_exptl_crystal_description        irregular
_exptl_crystal_F_000              543
_exptl_crystal_size_max           0.0908
_exptl_crystal_size_mid           0.0493
_exptl_crystal_size_min           0.0167
_exptl_transmission_factor_max    ?
_exptl_transmission_factor_min    ?
_diffrn_reflns_av_R_equivalents   0.0531
_diffrn_reflns_av_unetI/netI      0.0263
_diffrn_reflns_Laue_measured_fraction_full 1.000
_diffrn_reflns_Laue_measured_fraction_max 1.000
_diffrn_reflns_limit_h_max        5
_diffrn_reflns_limit_h_min        -4
_diffrn_reflns_limit_k_max        5
_diffrn_reflns_limit_k_min        -5
_diffrn_reflns_limit_l_max        24
_diffrn_reflns_limit_l_min        -24
_diffrn_reflns_number             772
_diffrn_reflns_point_group_measured_fraction_full 1.000
_diffrn_reflns_point_group_measured_fraction_max 1.000
_diffrn_reflns_theta_full         25.242
_diffrn_reflns_theta_max          26.203
_diffrn_reflns_theta_min          3.002
_diffrn_ambient_temperature       364.97(13)
_diffrn_detector_area_resol_mean  10.3590
_diffrn_detector_type             Atlas
_diffrn_measured_fraction_theta_full 1.000
_diffrn_measured_fraction_theta_max 1.000
_diffrn_measurement_details
;
List of Runs (angles in degrees, time in seconds):

  # Type    Start    End  Width  t~exp~   \w     \q     \k     \f   Frames
--------------------------------------------------------------------------
  1  \w    -28.00 109.00   1.00   70.00    --   18.69  38.00 -60.00  137
  2  \w    -61.00  72.00   1.00   70.00    --  -19.62  57.00-150.00  133
  3  \w    -82.00  62.00   1.00   70.00    --   18.69 -77.00 -30.00  144
  4  \w     34.00  39.00   1.00   70.00    --   18.69-178.00-180.00    5
;
_diffrn_measurement_device        'four-circle diffractometer'
_diffrn_measurement_device_type   'SuperNova, Single source at offset, Atlas'
_diffrn_measurement_method        '\w scans'
_diffrn_radiation_type            MoK\a
_diffrn_radiation_wavelength      0.71073
_diffrn_source                    ?
_reflns_Friedel_coverage          0.000
_reflns_Friedel_fraction_full     .
_reflns_Friedel_fraction_max      .
_reflns_number_gt                 97
_reflns_number_total              102
_reflns_special_details
;
 Reflections were merged by SHELXL according to the crystal
 class for the calculation of statistics and refinement.
 
 _reflns_Friedel_fraction is defined as the number of unique
 Friedel pairs measured divided by the number that would be
 possible theoretically, ignoring centric projections and
 systematic absences.
;
_reflns_threshold_expression      'I > 2\s(I)'
_computing_cell_refinement        'CrysAlisPro 1.171.38.41 (Rigaku OD, 2015)'
_computing_data_collection        'CrysAlisPro 1.171.38.41 (Rigaku OD, 2015)'
_computing_data_reduction         'CrysAlisPro 1.171.38.41 (Rigaku OD, 2015)'
_computing_molecular_graphics     'Olex2 (Dolomanov et al., 2009)'
_computing_publication_material   'Olex2 (Dolomanov et al., 2009)'
_computing_structure_refinement   'ShelXL (Sheldrick, 2015)'
_computing_structure_solution     'ShelXT (Sheldrick, 2015)'
_refine_diff_density_max          2.233
_refine_diff_density_min          -2.676
_refine_diff_density_rms          0.566
_refine_ls_extinction_coef        .
_refine_ls_extinction_method      none
_refine_ls_goodness_of_fit_ref    1.389
_refine_ls_hydrogen_treatment     undef
_refine_ls_matrix_type            full
_refine_ls_number_parameters      19
_refine_ls_number_reflns          102
_refine_ls_number_restraints      1
_refine_ls_R_factor_all           0.1027
_refine_ls_R_factor_gt            0.1004
_refine_ls_restrained_S_all       1.384
_refine_ls_shift/su_max           0.000
_refine_ls_shift/su_mean          0.000
_refine_ls_structure_factor_coef  Fsqd
_refine_ls_weighting_details
'w=1/[\s^2^(Fo^2^)+(0.2000P)^2^] where P=(Fo^2^+2Fc^2^)/3'
_refine_ls_weighting_scheme       calc
_refine_ls_wR_factor_gt           0.2758
_refine_ls_wR_factor_ref          0.2778
_refine_special_details           ?
_olex2_refinement_description
;
1. Others
 1*[Sof(Cu1A)]+1*[Sof(Cu1B)]+3*[Sof(Cu2)]=1.95 with esd of 0.01
 Fixed X: Se1(0.3333) Cu1B(0.6667) Cu1A(0.6667)
 Fixed Y: Se1(0.6667) Cu1B(0.3333) Cu1A(0.3333)
;
_atom_sites_solution_hydrogens    .
_atom_sites_solution_primary      ?
_atom_sites_solution_secondary    ?
loop_
  _atom_site_label
  _atom_site_type_symbol
  _atom_site_fract_x
  _atom_site_fract_y
  _atom_site_fract_z
  _atom_site_U_iso_or_equiv
  _atom_site_adp_type
  _atom_site_occupancy
  _atom_site_site_symmetry_order
  _atom_site_calc_flag
  _atom_site_refinement_flags_posn
  _atom_site_refinement_flags_adp
  _atom_site_refinement_flags_occupancy
  _atom_site_disorder_assembly
  _atom_site_disorder_group
 Se1 Se 0.3333 0.6667 0.42128(15) 0.0411(19) Uani 1 6 d S T P . .
 Cu1B Cu 0.6667 0.3333 0.409(2) 0.094(13) Uani 0.43(4) 6 d S T P A 3
 Cu2 Cu 0.387(2) 0.775(4) 0.3018(6) 0.098(7) Uani 0.329(6) 2 d S T P A 4
 Cu1A Cu 0.6667 0.3333 0.4576(11) 0.074(5) Uani 0.52(4) 6 d S T P B 2

loop_
  _atom_site_aniso_label
  _atom_site_aniso_U_11
  _atom_site_aniso_U_22
  _atom_site_aniso_U_33
  _atom_site_aniso_U_23
  _atom_site_aniso_U_13
  _atom_site_aniso_U_12
 Se1 0.035(2) 0.035(2) 0.053(3) 0.000 0.000 0.0176(11)
 Cu1B 0.047(5) 0.047(5) 0.19(4) 0.000 0.000 0.023(3)
 Cu2 0.090(7) 0.108(14) 0.103(8) 0.048(8) 0.024(4) 0.054(7)
 Cu1A 0.076(6) 0.076(6) 0.071(11) 0.000 0.000 0.038(3)

_geom_special_details
;
 All esds (except the esd in the dihedral angle between two l.s. planes)
 are estimated using the full covariance matrix.  The cell esds are taken
 into account individually in the estimation of esds in distances, angles
 and torsion angles; correlations between esds in cell parameters are only
 used when they are defined by crystal symmetry.  An approximate (isotropic)
 treatment of cell esds is used for estimating esds involving l.s. planes.
;
loop_
  _geom_bond_atom_site_label_1
  _geom_bond_atom_site_label_2
  _geom_bond_distance
  _geom_bond_site_symmetry_2
  _geom_bond_publ_flag
 Se1 Cu1B 2.399(5) 1_565 ?
 Se1 Cu1B 2.399(5) 1_455 ?
 Se1 Cu1B 2.400(5) . ?
 Se1 Cu2 2.498(7) 31_565 ?
 Se1 Cu2 2.462(13) . ?
 Se1 Cu2 2.462(13) 3_565 ?
 Se1 Cu2 2.498(7) 33_655 ?
 Se1 Cu2 2.498(7) 32_455 ?
 Se1 Cu2 2.462(13) 2_665 ?
 Se1 Cu1A 2.47(2) 19_666 ?
 Se1 Cu1A 2.497(7) 1_565 ?
 Se1 Cu1A 2.497(7) 1_455 ?
 Cu1B Se1 2.399(5) 1_655 ?
 Cu1B Se1 2.399(5) 1_545 ?
 Cu2 Se1 2.498(7) 31_565 ?
 Cu2 Se1 2.498(7) 31_665 ?
 Cu2 Cu2 2.900(13) 33_545 ?
 Cu2 Cu2 2.467(14) 31_565 ?
 Cu2 Cu2 2.375(19) 33_655 ?
 Cu2 Cu2 2.900(13) 32 ?
 Cu2 Cu2 2.900(13) 33 ?
 Cu2 Cu2 0.67(2) 2_665 ?
 Cu2 Cu2 0.67(2) 3_565 ?
 Cu2 Cu2 2.467(14) 31_665 ?
 Cu2 Cu2 2.375(19) 32_455 ?
 Cu1A Se1 2.47(2) 19_666 ?
 Cu1A Se1 2.497(7) 1_655 ?
 Cu1A Se1 2.497(7) 1_545 ?
 Cu1A Cu1A 2.95(3) 19_766 ?
 Cu1A Cu1A 2.95(3) 19_656 ?
 Cu1A Cu1A 2.95(3) 19_666 ?

loop_
  _geom_angle_atom_site_label_1
  _geom_angle_atom_site_label_2
  _geom_angle_atom_site_label_3
  _geom_angle
  _geom_angle_site_symmetry_1
  _geom_angle_site_symmetry_3
  _geom_angle_publ_flag
 Cu1B Se1 Cu1B 118.9(4) 1_565 1_455 ?
 Cu1B Se1 Cu1B 118.9(4) 1_565 . ?
 Cu1B Se1 Cu1B 118.9(4) 1_455 . ?
 Cu2 Se1 Cu2 59.7(3) 2_665 32_455 ?
 Cu2 Se1 Cu2 15.4(6) 32_455 31_565 ?
 Cu2 Se1 Cu2 71.5(3) 3_565 32_455 ?
 Cu2 Se1 Cu2 57.2(4) . 32_455 ?
 Cu2 Se1 Cu2 71.5(3) 2_665 33_655 ?
 Cu2 Se1 Cu2 15.6(6) 2_665 3_565 ?
 Cu2 Se1 Cu2 71.5(3) 3_565 31_565 ?
 Cu2 Se1 Cu2 15.6(6) . 3_565 ?
 Cu2 Se1 Cu2 100.5(4) 31_565 33_655 ?
 Cu2 Se1 Cu2 87.7(7) 32_455 33_655 ?
 Cu2 Se1 Cu2 59.7(3) 3_565 33_655 ?
 Cu2 Se1 Cu2 57.2(4) 2_665 31_565 ?
 Cu2 Se1 Cu2 15.6(6) 2_665 . ?
 Cu2 Se1 Cu2 59.7(3) . 31_565 ?
 Cu2 Se1 Cu2 57.2(4) . 33_655 ?
 Cu1A Se1 Cu1A 72.8(5) 19_666 1_455 ?
 Cu1A Se1 Cu1A 72.8(5) 19_666 1_565 ?
 Cu1A Se1 Cu1A 111.7(5) 1_565 1_455 ?
 Se1 Cu1B Se1 118.9(4) 1_545 . ?
 Se1 Cu1B Se1 118.9(4) 1_655 . ?
 Se1 Cu1B Se1 118.9(4) 1_655 1_545 ?
 Se1 Cu2 Se1 120.3(3) . 31_565 ?
 Se1 Cu2 Se1 120.3(3) . 31_665 ?
 Se1 Cu2 Se1 111.6(5) 31_565 31_665 ?
 Se1 Cu2 Cu2 54.8(5) . 33_545 ?
 Se1 Cu2 Cu2 60.9(5) . 31_665 ?
 Se1 Cu2 Cu2 67.5(5) . 33 ?
 Se1 Cu2 Cu2 53.65(19) 31_565 33 ?
 Se1 Cu2 Cu2 60.9(5) . 31_565 ?
 Se1 Cu2 Cu2 53.65(19) 31_665 32 ?
 Se1 Cu2 Cu2 141.0(5) 31_665 33 ?
 Se1 Cu2 Cu2 125.87(11) 31_665 33_545 ?
 Se1 Cu2 Cu2 67.5(5) . 32 ?
 Se1 Cu2 Cu2 141.0(5) 31_565 32 ?
 Se1 Cu2 Cu2 113.3(5) 31_565 33_545 ?
 Cu2 Cu2 Se1 133.9(3) 3_565 31_565 ?
 Cu2 Cu2 Se1 151.3(10) 31_565 31_665 ?
 Cu2 Cu2 Se1 82.2(3) 3_565 . ?
 Cu2 Cu2 Se1 82.3(3) 3_565 31_665 ?
 Cu2 Cu2 Se1 82.3(3) 2_665 31_565 ?
 Cu2 Cu2 Se1 62.2(5) 32_455 . ?
 Cu2 Cu2 Se1 62.2(5) 33_655 . ?
 Cu2 Cu2 Se1 60.6(4) 33_655 31_665 ?
 Cu2 Cu2 Se1 59.5(3) 31_565 31_565 ?
 Cu2 Cu2 Se1 151.3(10) 31_665 31_565 ?
 Cu2 Cu2 Se1 135.7(3) 32_455 31_665 ?
 Cu2 Cu2 Se1 133.9(3) 2_665 31_665 ?
 Cu2 Cu2 Se1 82.2(3) 2_665 . ?
 Cu2 Cu2 Se1 59.4(3) 31_665 31_665 ?
 Cu2 Cu2 Se1 60.6(4) 32_455 31_565 ?
 Cu2 Cu2 Se1 135.7(3) 33_655 31_565 ?
 Cu2 Cu2 Cu2 105.0(9) 33_655 31_565 ?
 Cu2 Cu2 Cu2 102.7(7) 33_655 33 ?
 Cu2 Cu2 Cu2 89.998(13) 3_565 33_655 ?
 Cu2 Cu2 Cu2 34.1(4) 2_665 33_545 ?
 Cu2 Cu2 Cu2 11.0(5) 31_665 32 ?
 Cu2 Cu2 Cu2 15.8(6) 32_455 31_565 ?
 Cu2 Cu2 Cu2 83.4(2) 2_665 33 ?
 Cu2 Cu2 Cu2 11.0(5) 31_565 33 ?
 Cu2 Cu2 Cu2 136.8(4) 2_665 33_655 ?
 Cu2 Cu2 Cu2 90.9(5) 33 33_545 ?
 Cu2 Cu2 Cu2 113.9(10) 31_565 32 ?
 Cu2 Cu2 Cu2 105.0(9) 32_455 31_665 ?
 Cu2 Cu2 Cu2 90.000(11) 2_665 32_455 ?
 Cu2 Cu2 Cu2 59.999(3) 2_665 3_565 ?
 Cu2 Cu2 Cu2 135.4(3) 3_565 33 ?
 Cu2 Cu2 Cu2 124.5(6) 2_665 31_665 ?
 Cu2 Cu2 Cu2 136.8(4) 3_565 32_455 ?
 Cu2 Cu2 Cu2 113.7(10) 31_665 31_565 ?
 Cu2 Cu2 Cu2 74.2(6) 3_565 31_665 ?
 Cu2 Cu2 Cu2 15.8(6) 33_655 31_665 ?
 Cu2 Cu2 Cu2 111.8(8) 32 33 ?
 Cu2 Cu2 Cu2 135.4(3) 2_665 32 ?
 Cu2 Cu2 Cu2 44.6(3) 3_565 33_545 ?
 Cu2 Cu2 Cu2 102.7(7) 33_655 33_545 ?
 Cu2 Cu2 Cu2 92.9(6) 32_455 33_545 ?
 Cu2 Cu2 Cu2 83.4(2) 3_565 32 ?
 Cu2 Cu2 Cu2 91.0(6) 31_665 33_545 ?
 Cu2 Cu2 Cu2 79.9(8) 31_565 33_545 ?
 Cu2 Cu2 Cu2 93.6(7) 33_655 32_455 ?
 Cu2 Cu2 Cu2 9.1(3) 33_655 32 ?
 Cu2 Cu2 Cu2 101.9(6) 32 33_545 ?
 Cu2 Cu2 Cu2 124.5(6) 3_565 31_565 ?
 Cu2 Cu2 Cu2 9.1(3) 32_455 33 ?
 Cu2 Cu2 Cu2 102.7(7) 32_455 32 ?
 Cu2 Cu2 Cu2 113.9(10) 31_665 33 ?
 Cu2 Cu2 Cu2 74.2(6) 2_665 31_565 ?
 Se1 Cu1A Se1 107.2(5) 19_666 1_655 ?
 Se1 Cu1A Se1 111.7(5) 1_655 1_545 ?
 Se1 Cu1A Se1 107.2(5) 19_666 1_545 ?
 Se1 Cu1A Se1 111.6(5) 1_655 . ?
 Se1 Cu1A Se1 107.2(5) 19_666 . ?
 Se1 Cu1A Se1 111.6(5) 1_545 . ?
 Se1 Cu1A Cu1A 54.1(7) 19_666 19_766 ?
 Se1 Cu1A Cu1A 53.1(2) . 19_666 ?
 Se1 Cu1A Cu1A 124.1(3) 1_655 19_666 ?
 Se1 Cu1A Cu1A 53.1(2) 1_655 19_766 ?
 Se1 Cu1A Cu1A 54.1(7) 19_666 19_666 ?
 Se1 Cu1A Cu1A 54.1(7) 19_666 19_656 ?
 Se1 Cu1A Cu1A 124.1(3) 1_545 19_666 ?
 Se1 Cu1A Cu1A 124.1(3) . 19_656 ?
 Se1 Cu1A Cu1A 124.1(3) 1_545 19_766 ?
 Se1 Cu1A Cu1A 124.1(3) 1_655 19_656 ?
 Se1 Cu1A Cu1A 124.1(3) . 19_766 ?
 Se1 Cu1A Cu1A 53.1(2) 1_545 19_656 ?
 Cu1A Cu1A Cu1A 89.1(10) 19_766 19_656 ?
 Cu1A Cu1A Cu1A 89.1(10) 19_766 19_666 ?
 Cu1A Cu1A Cu1A 89.1(10) 19_656 19_666 ?

#===END
data_Cu1p95Se_CVT1_372K
_database_code_depnum_ccdc_archive 'CCDC 1543673'
_audit_creation_date              2017-01-24
_audit_creation_method
;
Olex2 1.2
(compiled 2017.01.04 svn.r3372 for OlexSys, GUI svn.r5292)
;
_shelx_SHELXL_version_number      '2014/7'
_publ_contact_author_address      ?
_publ_contact_author_email        ?
_publ_contact_author_id_orcid     ?
_publ_contact_author_name         ''
_publ_contact_author_phone        ?
_publ_section_references
;
Dolomanov, O.V., Bourhis, L.J., Gildea, R.J, Howard, J.A.K. & Puschmann, H.
 (2009), J. Appl. Cryst. 42, 339-341.

Sheldrick, G.M. (2015). Acta Cryst. C71, 3-8.
;
_chemical_name_common             ?
_chemical_name_systematic         ?
_chemical_formula_moiety          '0.33(Cu5.82 Se3)'
_chemical_formula_sum             'Cu1.95 Se'
_chemical_formula_weight          202.86
_chemical_melting_point           ?
loop_
  _atom_type_symbol
  _atom_type_description
  _atom_type_scat_dispersion_real
  _atom_type_scat_dispersion_imag
  _atom_type_scat_source
 'Cu' 'Cu' 0.3200 1.2650 'International Tables Vol C Tables 4.2.6.8 and 6.1.1.4'
 'Se' 'Se' -0.0930 2.2260
 'International Tables Vol C Tables 4.2.6.8 and 6.1.1.4'

_shelx_space_group_comment
;
The symmetry employed for this shelxl refinement is uniquely defined
by the following loop, which should always be used as a source of
symmetry information in preference to the above space-group names.
They are only intended as comments.
;
_space_group_crystal_system       'trigonal'
_space_group_IT_number            166
_space_group_name_H-M_alt         'R -3 m'
_space_group_name_Hall            '-R 3 2"'
loop_
  _space_group_symop_operation_xyz
 'x, y, z'
 '-y, x-y, z'
 '-x+y, -x, z'
 'x-y, -y, -z'
 '-x, -x+y, -z'
 'y, x, -z'
 'x+2/3, y+1/3, z+1/3'
 '-y+2/3, x-y+1/3, z+1/3'
 '-x+y+2/3, -x+1/3, z+1/3'
 'x-y+2/3, -y+1/3, -z+1/3'
 '-x+2/3, -x+y+1/3, -z+1/3'
 'y+2/3, x+1/3, -z+1/3'
 'x+1/3, y+2/3, z+2/3'
 '-y+1/3, x-y+2/3, z+2/3'
 '-x+y+1/3, -x+2/3, z+2/3'
 'x-y+1/3, -y+2/3, -z+2/3'
 '-x+1/3, -x+y+2/3, -z+2/3'
 'y+1/3, x+2/3, -z+2/3'
 '-x, -y, -z'
 'y, -x+y, -z'
 'x-y, x, -z'
 '-x+y, y, z'
 'x, x-y, z'
 '-y, -x, z'
 '-x+2/3, -y+1/3, -z+1/3'
 'y+2/3, -x+y+1/3, -z+1/3'
 'x-y+2/3, x+1/3, -z+1/3'
 '-x+y+2/3, y+1/3, z+1/3'
 'x+2/3, x-y+1/3, z+1/3'
 '-y+2/3, -x+1/3, z+1/3'
 '-x+1/3, -y+2/3, -z+2/3'
 'y+1/3, -x+y+2/3, -z+2/3'
 'x-y+1/3, x+2/3, -z+2/3'
 '-x+y+1/3, y+2/3, z+2/3'
 'x+1/3, x-y+2/3, z+2/3'
 '-y+1/3, -x+2/3, z+2/3'

_cell_length_a                    4.1327(7)
_cell_length_b                    4.1327(7)
_cell_length_c                    20.281(5)
_cell_angle_alpha                 90
_cell_angle_beta                  90
_cell_angle_gamma                 120
_cell_volume                      299.98(13)
_cell_formula_units_Z             6
_cell_measurement_reflns_used     330
_cell_measurement_temperature     372.00(10)
_cell_measurement_theta_max       27.0650
_cell_measurement_theta_min       2.9690
_shelx_estimated_absorpt_T_max    0.566
_shelx_estimated_absorpt_T_min    0.128
_exptl_absorpt_coefficient_mu     38.425
_exptl_absorpt_correction_T_max   1.00000
_exptl_absorpt_correction_T_min   0.27000
_exptl_absorpt_correction_type    multi-scan
_exptl_absorpt_process_details
;
CrysAlisPro 1.171.38.41 (Rigaku Oxford Diffraction, 2015)
Empirical absorption correction using spherical harmonics,
 implemented in SCALE3 ABSPACK scaling algorithm.
;
_exptl_absorpt_special_details    ?
_exptl_crystal_colour             ?
_exptl_crystal_density_diffrn     6.738
_exptl_crystal_density_meas       ?
_exptl_crystal_density_method     ?
_exptl_crystal_description        irregular
_exptl_crystal_F_000              543
_exptl_crystal_size_max           0.0908
_exptl_crystal_size_mid           0.0493
_exptl_crystal_size_min           0.0167
_exptl_transmission_factor_max    ?
_exptl_transmission_factor_min    ?
_diffrn_reflns_av_R_equivalents   0.0565
_diffrn_reflns_av_unetI/netI      0.0232
_diffrn_reflns_Laue_measured_fraction_full 1.000
_diffrn_reflns_Laue_measured_fraction_max 1.000
_diffrn_reflns_limit_h_max        5
_diffrn_reflns_limit_h_min        -5
_diffrn_reflns_limit_k_max        5
_diffrn_reflns_limit_k_min        -5
_diffrn_reflns_limit_l_max        24
_diffrn_reflns_limit_l_min        -24
_diffrn_reflns_number             924
_diffrn_reflns_point_group_measured_fraction_full 1.000
_diffrn_reflns_point_group_measured_fraction_max 1.000
_diffrn_reflns_theta_full         25.242
_diffrn_reflns_theta_max          26.205
_diffrn_reflns_theta_min          3.013
_diffrn_ambient_temperature       372.00(10)
_diffrn_detector_area_resol_mean  10.3590
_diffrn_detector_type             Atlas
_diffrn_measured_fraction_theta_full 1.000
_diffrn_measured_fraction_theta_max 1.000
_diffrn_measurement_details
;
List of Runs (angles in degrees, time in seconds):

  # Type    Start    End  Width  t~exp~   \w     \q     \k     \f   Frames
--------------------------------------------------------------------------
  1  \w    -28.00 109.00   1.00   70.00    --   18.69  38.00 -60.00  137
  2  \w    -61.00  72.00   1.00   70.00    --  -19.62  57.00-150.00  133
  3  \w    -82.00  62.00   1.00   70.00    --   18.69 -77.00 -30.00  144
  4  \w     34.00  77.00   1.00   70.00    --   18.69-178.00-180.00   43
  5  \w     35.00  82.00   1.00   70.00    --  -19.62 178.00 150.00   47
  6  \w    -20.00 -14.00   1.00   70.00    --  -19.62 -99.00  30.00    6
;
_diffrn_measurement_device        'four-circle diffractometer'
_diffrn_measurement_device_type   'SuperNova, Single source at offset, Atlas'
_diffrn_measurement_method        '\w scans'
_diffrn_radiation_type            MoK\a
_diffrn_radiation_wavelength      0.71073
_diffrn_source                    ?
_reflns_Friedel_coverage          0.000
_reflns_Friedel_fraction_full     .
_reflns_Friedel_fraction_max      .
_reflns_number_gt                 96
_reflns_number_total              102
_reflns_special_details
;
 Reflections were merged by SHELXL according to the crystal
 class for the calculation of statistics and refinement.
 
 _reflns_Friedel_fraction is defined as the number of unique
 Friedel pairs measured divided by the number that would be
 possible theoretically, ignoring centric projections and
 systematic absences.
;
_reflns_threshold_expression      'I > 2\s(I)'
_computing_cell_refinement        'CrysAlisPro 1.171.38.41 (Rigaku OD, 2015)'
_computing_data_collection        'CrysAlisPro 1.171.38.41 (Rigaku OD, 2015)'
_computing_data_reduction         'CrysAlisPro 1.171.38.41 (Rigaku OD, 2015)'
_computing_molecular_graphics     'Olex2 (Dolomanov et al., 2009)'
_computing_publication_material   'Olex2 (Dolomanov et al., 2009)'
_computing_structure_refinement   'ShelXL (Sheldrick, 2015)'
_computing_structure_solution     'ShelXT (Sheldrick, 2015)'
_refine_diff_density_max          2.274
_refine_diff_density_min          -2.360
_refine_diff_density_rms          0.541
_refine_ls_extinction_coef        .
_refine_ls_extinction_method      none
_refine_ls_goodness_of_fit_ref    1.429
_refine_ls_hydrogen_treatment     undef
_refine_ls_matrix_type            full
_refine_ls_number_parameters      19
_refine_ls_number_reflns          102
_refine_ls_number_restraints      1
_refine_ls_R_factor_all           0.1009
_refine_ls_R_factor_gt            0.0995
_refine_ls_restrained_S_all       1.426
_refine_ls_shift/su_max           0.000
_refine_ls_shift/su_mean          0.000
_refine_ls_structure_factor_coef  Fsqd
_refine_ls_weighting_details
'w=1/[\s^2^(Fo^2^)+(0.2000P)^2^] where P=(Fo^2^+2Fc^2^)/3'
_refine_ls_weighting_scheme       calc
_refine_ls_wR_factor_gt           0.2864
_refine_ls_wR_factor_ref          0.2875
_refine_special_details           ?
_olex2_refinement_description
;
1. Others
 1*[Sof(Cu1A)]+1*[Sof(Cu1B)]+3*[Sof(Cu2)]=1.95 with esd of 0.01
 Fixed X: Se1(0.333301) Cu1B(0.6667) Cu1A(0.6667)
 Fixed Y: Se1(0.6667) Cu1B(0.333301) Cu1A(0.333301)
;
_atom_sites_solution_hydrogens    .
_atom_sites_solution_primary      ?
_atom_sites_solution_secondary    ?
loop_
  _atom_site_label
  _atom_site_type_symbol
  _atom_site_fract_x
  _atom_site_fract_y
  _atom_site_fract_z
  _atom_site_U_iso_or_equiv
  _atom_site_adp_type
  _atom_site_occupancy
  _atom_site_site_symmetry_order
  _atom_site_calc_flag
  _atom_site_refinement_flags_posn
  _atom_site_refinement_flags_adp
  _atom_site_refinement_flags_occupancy
  _atom_site_disorder_assembly
  _atom_site_disorder_group
 Se1 Se 0.3333 0.6667 0.42007(13) 0.044(2) Uani 1 6 d S T P . .
 Cu1B Cu 0.6667 0.3333 0.411(3) 0.106(17) Uani 0.36(4) 6 d S T P A 3
 Cu2 Cu 0.381(3) 0.762(6) 0.2995(7) 0.112(8) Uani 0.329(5) 2 d S T P A 4
 Cu1A Cu 0.6667 0.3333 0.4582(11) 0.087(5) Uani 0.59(4) 6 d S T P B 2

loop_
  _atom_site_aniso_label
  _atom_site_aniso_U_11
  _atom_site_aniso_U_22
  _atom_site_aniso_U_33
  _atom_site_aniso_U_23
  _atom_site_aniso_U_13
  _atom_site_aniso_U_12
 Se1 0.039(2) 0.039(2) 0.055(3) 0.000 0.000 0.0193(11)
 Cu1B 0.047(5) 0.047(5) 0.22(5) 0.000 0.000 0.024(3)
 Cu2 0.098(7) 0.129(18) 0.119(8) 0.054(10) 0.027(5) 0.065(9)
 Cu1A 0.090(7) 0.090(7) 0.082(10) 0.000 0.000 0.045(3)

_geom_special_details
;
 All esds (except the esd in the dihedral angle between two l.s. planes)
 are estimated using the full covariance matrix.  The cell esds are taken
 into account individually in the estimation of esds in distances, angles
 and torsion angles; correlations between esds in cell parameters are only
 used when they are defined by crystal symmetry.  An approximate (isotropic)
 treatment of cell esds is used for estimating esds involving l.s. planes.
;
loop_
  _geom_bond_atom_site_label_1
  _geom_bond_atom_site_label_2
  _geom_bond_distance
  _geom_bond_site_symmetry_2
  _geom_bond_publ_flag
 Se1 Cu1B 2.394(5) 1_565 ?
 Se1 Cu1B 2.394(5) 1_455 ?
 Se1 Cu1B 2.394(5) . ?
 Se1 Cu2 2.480(9) 32_455 ?
 Se1 Cu2 2.468(14) 3_565 ?
 Se1 Cu2 2.480(9) 33_655 ?
 Se1 Cu2 2.480(9) 31_565 ?
 Se1 Cu2 2.468(14) . ?
 Se1 Cu2 2.480(9) 33_545 ?
 Se1 Cu2 2.468(14) 2_665 ?
 Se1 Cu2 2.480(9) 31_665 ?
 Se1 Cu1A 2.47(2) 19_666 ?
 Cu1B Se1 2.394(5) 1_655 ?
 Cu1B Se1 2.394(5) 1_545 ?
 Cu2 Se1 2.480(9) 31_665 ?
 Cu2 Se1 2.480(9) 31_565 ?
 Cu2 Cu2 2.46(2) 33_655 ?
 Cu2 Cu2 2.532(18) 31_665 ?
 Cu2 Cu2 2.915(17) 33_545 ?
 Cu2 Cu2 2.915(17) 32_445 ?
 Cu2 Cu2 2.915(17) 33 ?
 Cu2 Cu2 0.59(3) 2_665 ?
 Cu2 Cu2 2.46(2) 32_455 ?
 Cu2 Cu2 2.532(18) 31_565 ?
 Cu2 Cu2 0.59(3) 3_565 ?
 Cu1A Se1 2.47(2) 19_666 ?
 Cu1A Se1 2.508(7) 1_655 ?
 Cu1A Se1 2.508(7) 1_545 ?
 Cu1A Cu1A 2.93(3) 19_766 ?
 Cu1A Cu1A 2.93(3) 19_666 ?
 Cu1A Cu1A 2.93(3) 19_656 ?

loop_
  _geom_angle_atom_site_label_1
  _geom_angle_atom_site_label_2
  _geom_angle_atom_site_label_3
  _geom_angle
  _geom_angle_site_symmetry_1
  _geom_angle_site_symmetry_3
  _geom_angle_publ_flag
 Cu1B Se1 Cu1B 119.4(4) 1_565 1_455 ?
 Cu1B Se1 Cu1B 119.3(4) 1_565 . ?
 Cu1B Se1 Cu1B 119.3(4) 1_455 . ?
 Cu2 Se1 Cu2 61.6(4) . 31_665 ?
 Cu2 Se1 Cu2 61.6(4) 3_565 33_545 ?
 Cu2 Se1 Cu2 91.2(9) 32_455 33_655 ?
 Cu2 Se1 Cu2 13.6(8) 33_655 31_665 ?
 Cu2 Se1 Cu2 13.7(8) . 2_665 ?
 Cu2 Se1 Cu2 72.2(4) . 33_545 ?
 Cu2 Se1 Cu2 13.7(8) . 3_565 ?
 Cu2 Se1 Cu2 91.2(9) 31_565 33_545 ?
 Cu2 Se1 Cu2 13.7(8) 2_665 3_565 ?
 Cu2 Se1 Cu2 102.6(4) 32_455 31_665 ?
 Cu2 Se1 Cu2 59.7(5) . 32_455 ?
 Cu2 Se1 Cu2 61.6(4) 3_565 33_655 ?
 Cu2 Se1 Cu2 61.6(4) 2_665 32_455 ?
 Cu2 Se1 Cu2 102.6(4) 31_565 33_655 ?
 Cu2 Se1 Cu2 72.2(4) 3_565 32_455 ?
 Cu2 Se1 Cu2 59.7(5) 2_665 33_545 ?
 Cu2 Se1 Cu2 61.6(4) . 31_565 ?
 Cu2 Se1 Cu2 102.6(4) 32_455 33_545 ?
 Cu2 Se1 Cu2 59.7(5) 2_665 31_565 ?
 Cu2 Se1 Cu2 112.9(6) 33_655 33_545 ?
 Cu2 Se1 Cu2 72.2(4) 3_565 31_565 ?
 Cu2 Se1 Cu2 59.7(5) 3_565 31_665 ?
 Cu2 Se1 Cu2 13.6(8) 32_455 31_565 ?
 Cu2 Se1 Cu2 112.9(6) 31_565 31_665 ?
 Cu2 Se1 Cu2 59.7(5) . 33_655 ?
 Cu2 Se1 Cu2 102.6(4) 33_545 31_665 ?
 Cu2 Se1 Cu2 72.2(4) 2_665 33_655 ?
 Cu2 Se1 Cu2 72.2(4) 2_665 31_665 ?
 Se1 Cu1B Se1 119.4(4) 1_655 1_545 ?
 Se1 Cu1B Se1 119.3(4) 1_655 . ?
 Se1 Cu1B Se1 119.3(4) 1_545 . ?
 Se1 Cu2 Se1 118.4(4) . 31_565 ?
 Se1 Cu2 Se1 118.4(4) . 31_665 ?
 Se1 Cu2 Se1 112.9(6) 31_565 31_665 ?
 Se1 Cu2 Cu2 53.7(2) 31_565 33 ?
 Se1 Cu2 Cu2 59.0(4) 31_665 31_665 ?
 Se1 Cu2 Cu2 126.11(10) 31_565 32_445 ?
 Se1 Cu2 Cu2 54.1(5) . 33_545 ?
 Se1 Cu2 Cu2 65.3(6) . 33 ?
 Se1 Cu2 Cu2 126.10(10) 31_665 33_545 ?
 Se1 Cu2 Cu2 139.3(7) 31_665 33 ?
 Se1 Cu2 Cu2 59.4(5) . 31_565 ?
 Se1 Cu2 Cu2 114.9(7) 31_565 33_545 ?
 Se1 Cu2 Cu2 147.6(13) 31_665 31_565 ?
 Se1 Cu2 Cu2 54.1(5) . 32_445 ?
 Se1 Cu2 Cu2 59.4(5) . 31_665 ?
 Se1 Cu2 Cu2 114.9(7) 31_665 32_445 ?
 Se1 Cu2 Cu2 147.6(13) 31_565 31_665 ?
 Se1 Cu2 Cu2 59.0(4) 31_565 31_565 ?
 Cu2 Cu2 Se1 59.9(5) 33_655 31_665 ?
 Cu2 Cu2 Se1 134.2(4) 32_455 31_665 ?
 Cu2 Cu2 Se1 59.9(5) 32_455 31_565 ?
 Cu2 Cu2 Se1 83.1(4) 2_665 . ?
 Cu2 Cu2 Se1 83.2(4) 3_565 31_665 ?
 Cu2 Cu2 Se1 83.2(4) 3_565 . ?
 Cu2 Cu2 Se1 134.2(4) 33_655 31_565 ?
 Cu2 Cu2 Se1 60.4(6) 32_455 . ?
 Cu2 Cu2 Se1 135.6(4) 2_665 31_665 ?
 Cu2 Cu2 Se1 83.2(4) 2_665 31_565 ?
 Cu2 Cu2 Se1 135.6(4) 3_565 31_565 ?
 Cu2 Cu2 Se1 60.4(6) 33_655 . ?
 Cu2 Cu2 Cu2 11.6(6) 33_545 32_445 ?
 Cu2 Cu2 Cu2 80.8(11) 31_665 32_445 ?
 Cu2 Cu2 Cu2 44.9(3) 2_665 32_445 ?
 Cu2 Cu2 Cu2 92.0(8) 32_455 33_655 ?
 Cu2 Cu2 Cu2 136.0(4) 2_665 33_655 ?
 Cu2 Cu2 Cu2 90.000(13) 2_665 32_455 ?
 Cu2 Cu2 Cu2 60.001(3) 2_665 3_565 ?
 Cu2 Cu2 Cu2 136.0(4) 3_565 32_455 ?
 Cu2 Cu2 Cu2 13.5(9) 32_455 31_565 ?
 Cu2 Cu2 Cu2 109.4(11) 31_565 31_665 ?
 Cu2 Cu2 Cu2 90.3(8) 31_665 33_545 ?
 Cu2 Cu2 Cu2 84.2(3) 2_665 33 ?
 Cu2 Cu2 Cu2 100.1(8) 32_455 32_445 ?
 Cu2 Cu2 Cu2 135.1(3) 3_565 33 ?
 Cu2 Cu2 Cu2 76.5(9) 3_565 31_665 ?
 Cu2 Cu2 Cu2 8.1(5) 32_455 33 ?
 Cu2 Cu2 Cu2 100.1(8) 33_655 33_545 ?
 Cu2 Cu2 Cu2 100.1(8) 33_655 33 ?
 Cu2 Cu2 Cu2 101.6(9) 33_655 31_565 ?
 Cu2 Cu2 Cu2 76.5(9) 2_665 31_565 ?
 Cu2 Cu2 Cu2 90.00(2) 3_565 33_655 ?
 Cu2 Cu2 Cu2 99.7(6) 33 32_445 ?
 Cu2 Cu2 Cu2 90.3(7) 33 33_545 ?
 Cu2 Cu2 Cu2 125.7(9) 3_565 31_565 ?
 Cu2 Cu2 Cu2 35.9(5) 3_565 32_445 ?
 Cu2 Cu2 Cu2 9.4(6) 31_565 33 ?
 Cu2 Cu2 Cu2 91.7(7) 33_655 32_445 ?
 Cu2 Cu2 Cu2 109.6(11) 31_665 33 ?
 Cu2 Cu2 Cu2 125.7(9) 2_665 31_665 ?
 Cu2 Cu2 Cu2 35.9(5) 2_665 33_545 ?
 Cu2 Cu2 Cu2 90.3(7) 31_565 32_445 ?
 Cu2 Cu2 Cu2 44.9(3) 3_565 33_545 ?
 Cu2 Cu2 Cu2 101.6(9) 32_455 31_665 ?
 Cu2 Cu2 Cu2 91.7(7) 32_455 33_545 ?
 Cu2 Cu2 Cu2 13.5(9) 33_655 31_665 ?
 Cu2 Cu2 Cu2 80.8(11) 31_565 33_545 ?
 Se1 Cu1A Se1 108.0(5) 19_666 1_655 ?
 Se1 Cu1A Se1 110.9(5) 1_655 . ?
 Se1 Cu1A Se1 108.0(5) 19_666 . ?
 Se1 Cu1A Se1 108.0(5) 19_666 1_545 ?
 Se1 Cu1A Se1 110.9(5) 1_655 1_545 ?
 Se1 Cu1A Se1 110.9(5) 1_545 . ?
 Se1 Cu1A Cu1A 124.5(3) . 19_656 ?
 Se1 Cu1A Cu1A 124.5(3) 1_655 19_656 ?
 Se1 Cu1A Cu1A 124.5(3) . 19_766 ?
 Se1 Cu1A Cu1A 124.5(3) 1_655 19_666 ?
 Se1 Cu1A Cu1A 53.4(2) 1_545 19_656 ?
 Se1 Cu1A Cu1A 53.3(2) . 19_666 ?
 Se1 Cu1A Cu1A 54.6(7) 19_666 19_666 ?
 Se1 Cu1A Cu1A 54.6(7) 19_666 19_766 ?
 Se1 Cu1A Cu1A 124.5(3) 1_545 19_666 ?
 Se1 Cu1A Cu1A 53.4(2) 1_655 19_766 ?
 Se1 Cu1A Cu1A 124.5(3) 1_545 19_766 ?
 Se1 Cu1A Cu1A 54.6(7) 19_666 19_656 ?
 Cu1A Cu1A Cu1A 89.8(10) 19_766 19_656 ?
 Cu1A Cu1A Cu1A 89.8(10) 19_656 19_666 ?
 Cu1A Cu1A Cu1A 89.8(10) 19_766 19_666 ?

#===END
data_Cu1p95Se_CVT1_380K
_database_code_depnum_ccdc_archive 'CCDC 1543674'
_audit_creation_date              2017-01-24
_audit_creation_method
;
Olex2 1.2
(compiled 2017.01.04 svn.r3372 for OlexSys, GUI svn.r5292)
;
_shelx_SHELXL_version_number      '2014/7'
_publ_contact_author_address      ?
_publ_contact_author_email        ?
_publ_contact_author_id_orcid     ?
_publ_contact_author_name         ''
_publ_contact_author_phone        ?
_publ_section_references
;
Dolomanov, O.V., Bourhis, L.J., Gildea, R.J, Howard, J.A.K. & Puschmann, H.
 (2009), J. Appl. Cryst. 42, 339-341.

Sheldrick, G.M. (2015). Acta Cryst. C71, 3-8.
;
_chemical_name_common             ?
_chemical_name_systematic         ?
_chemical_formula_moiety          '0.02(Cu96), 1(Se)'
_chemical_formula_sum             'Cu1.95 Se'
_chemical_formula_weight          202.86
_chemical_melting_point           ?
loop_
  _atom_type_symbol
  _atom_type_description
  _atom_type_scat_dispersion_real
  _atom_type_scat_dispersion_imag
  _atom_type_scat_source
 'Cu' 'Cu' 0.3201 1.2651 'International Tables Vol C Tables 4.2.6.8 and 6.1.1.4'
 'Se' 'Se' -0.0929 2.2259
 'International Tables Vol C Tables 4.2.6.8 and 6.1.1.4'

_shelx_space_group_comment
;
The symmetry employed for this shelxl refinement is uniquely defined
by the following loop, which should always be used as a source of
symmetry information in preference to the above space-group names.
They are only intended as comments.
;
_space_group_crystal_system       'cubic'
_space_group_IT_number            225
_space_group_name_H-M_alt         'F m -3 m'
_space_group_name_Hall            '-F 4 2 3'
loop_
  _space_group_symop_operation_xyz
 'x, y, z'
 '-y, x, z'
 '-x, -y, z'
 'y, -x, z'
 'x, -z, y'
 'x, -y, -z'
 'x, z, -y'
 'z, y, -x'
 '-x, y, -z'
 '-z, y, x'
 'z, x, y'
 'y, z, x'
 '-y, -z, x'
 'z, -x, -y'
 '-y, z, -x'
 '-z, -x, y'
 '-z, x, -y'
 'y, -z, -x'
 'y, x, -z'
 '-y, -x, -z'
 '-x, z, y'
 '-x, -z, -y'
 'z, -y, x'
 '-z, -y, -x'
 'x, y+1/2, z+1/2'
 '-y, x+1/2, z+1/2'
 '-x, -y+1/2, z+1/2'
 'y, -x+1/2, z+1/2'
 'x, -z+1/2, y+1/2'
 'x, -y+1/2, -z+1/2'
 'x, z+1/2, -y+1/2'
 'z, y+1/2, -x+1/2'
 '-x, y+1/2, -z+1/2'
 '-z, y+1/2, x+1/2'
 'z, x+1/2, y+1/2'
 'y, z+1/2, x+1/2'
 '-y, -z+1/2, x+1/2'
 'z, -x+1/2, -y+1/2'
 '-y, z+1/2, -x+1/2'
 '-z, -x+1/2, y+1/2'
 '-z, x+1/2, -y+1/2'
 'y, -z+1/2, -x+1/2'
 'y, x+1/2, -z+1/2'
 '-y, -x+1/2, -z+1/2'
 '-x, z+1/2, y+1/2'
 '-x, -z+1/2, -y+1/2'
 'z, -y+1/2, x+1/2'
 '-z, -y+1/2, -x+1/2'
 'x+1/2, y, z+1/2'
 '-y+1/2, x, z+1/2'
 '-x+1/2, -y, z+1/2'
 'y+1/2, -x, z+1/2'
 'x+1/2, -z, y+1/2'
 'x+1/2, -y, -z+1/2'
 'x+1/2, z, -y+1/2'
 'z+1/2, y, -x+1/2'
 '-x+1/2, y, -z+1/2'
 '-z+1/2, y, x+1/2'
 'z+1/2, x, y+1/2'
 'y+1/2, z, x+1/2'
 '-y+1/2, -z, x+1/2'
 'z+1/2, -x, -y+1/2'
 '-y+1/2, z, -x+1/2'
 '-z+1/2, -x, y+1/2'
 '-z+1/2, x, -y+1/2'
 'y+1/2, -z, -x+1/2'
 'y+1/2, x, -z+1/2'
 '-y+1/2, -x, -z+1/2'
 '-x+1/2, z, y+1/2'
 '-x+1/2, -z, -y+1/2'
 'z+1/2, -y, x+1/2'
 '-z+1/2, -y, -x+1/2'
 'x+1/2, y+1/2, z'
 '-y+1/2, x+1/2, z'
 '-x+1/2, -y+1/2, z'
 'y+1/2, -x+1/2, z'
 'x+1/2, -z+1/2, y'
 'x+1/2, -y+1/2, -z'
 'x+1/2, z+1/2, -y'
 'z+1/2, y+1/2, -x'
 '-x+1/2, y+1/2, -z'
 '-z+1/2, y+1/2, x'
 'z+1/2, x+1/2, y'
 'y+1/2, z+1/2, x'
 '-y+1/2, -z+1/2, x'
 'z+1/2, -x+1/2, -y'
 '-y+1/2, z+1/2, -x'
 '-z+1/2, -x+1/2, y'
 '-z+1/2, x+1/2, -y'
 'y+1/2, -z+1/2, -x'
 'y+1/2, x+1/2, -z'
 '-y+1/2, -x+1/2, -z'
 '-x+1/2, z+1/2, y'
 '-x+1/2, -z+1/2, -y'
 'z+1/2, -y+1/2, x'
 '-z+1/2, -y+1/2, -x'
 '-x, -y, -z'
 'y, -x, -z'
 'x, y, -z'
 '-y, x, -z'
 '-x, z, -y'
 '-x, y, z'
 '-x, -z, y'
 '-z, -y, x'
 'x, -y, z'
 'z, -y, -x'
 '-z, -x, -y'
 '-y, -z, -x'
 'y, z, -x'
 '-z, x, y'
 'y, -z, x'
 'z, x, -y'
 'z, -x, y'
 '-y, z, x'
 '-y, -x, z'
 'y, x, z'
 'x, -z, -y'
 'x, z, y'
 '-z, y, -x'
 'z, y, x'
 '-x, -y+1/2, -z+1/2'
 'y, -x+1/2, -z+1/2'
 'x, y+1/2, -z+1/2'
 '-y, x+1/2, -z+1/2'
 '-x, z+1/2, -y+1/2'
 '-x, y+1/2, z+1/2'
 '-x, -z+1/2, y+1/2'
 '-z, -y+1/2, x+1/2'
 'x, -y+1/2, z+1/2'
 'z, -y+1/2, -x+1/2'
 '-z, -x+1/2, -y+1/2'
 '-y, -z+1/2, -x+1/2'
 'y, z+1/2, -x+1/2'
 '-z, x+1/2, y+1/2'
 'y, -z+1/2, x+1/2'
 'z, x+1/2, -y+1/2'
 'z, -x+1/2, y+1/2'
 '-y, z+1/2, x+1/2'
 '-y, -x+1/2, z+1/2'
 'y, x+1/2, z+1/2'
 'x, -z+1/2, -y+1/2'
 'x, z+1/2, y+1/2'
 '-z, y+1/2, -x+1/2'
 'z, y+1/2, x+1/2'
 '-x+1/2, -y, -z+1/2'
 'y+1/2, -x, -z+1/2'
 'x+1/2, y, -z+1/2'
 '-y+1/2, x, -z+1/2'
 '-x+1/2, z, -y+1/2'
 '-x+1/2, y, z+1/2'
 '-x+1/2, -z, y+1/2'
 '-z+1/2, -y, x+1/2'
 'x+1/2, -y, z+1/2'
 'z+1/2, -y, -x+1/2'
 '-z+1/2, -x, -y+1/2'
 '-y+1/2, -z, -x+1/2'
 'y+1/2, z, -x+1/2'
 '-z+1/2, x, y+1/2'
 'y+1/2, -z, x+1/2'
 'z+1/2, x, -y+1/2'
 'z+1/2, -x, y+1/2'
 '-y+1/2, z, x+1/2'
 '-y+1/2, -x, z+1/2'
 'y+1/2, x, z+1/2'
 'x+1/2, -z, -y+1/2'
 'x+1/2, z, y+1/2'
 '-z+1/2, y, -x+1/2'
 'z+1/2, y, x+1/2'
 '-x+1/2, -y+1/2, -z'
 'y+1/2, -x+1/2, -z'
 'x+1/2, y+1/2, -z'
 '-y+1/2, x+1/2, -z'
 '-x+1/2, z+1/2, -y'
 '-x+1/2, y+1/2, z'
 '-x+1/2, -z+1/2, y'
 '-z+1/2, -y+1/2, x'
 'x+1/2, -y+1/2, z'
 'z+1/2, -y+1/2, -x'
 '-z+1/2, -x+1/2, -y'
 '-y+1/2, -z+1/2, -x'
 'y+1/2, z+1/2, -x'
 '-z+1/2, x+1/2, y'
 'y+1/2, -z+1/2, x'
 'z+1/2, x+1/2, -y'
 'z+1/2, -x+1/2, y'
 '-y+1/2, z+1/2, x'
 '-y+1/2, -x+1/2, z'
 'y+1/2, x+1/2, z'
 'x+1/2, -z+1/2, -y'
 'x+1/2, z+1/2, y'
 '-z+1/2, y+1/2, -x'
 'z+1/2, y+1/2, x'

_cell_length_a                    5.8449(2)
_cell_length_b                    5.8449(2)
_cell_length_c                    5.8449(2)
_cell_angle_alpha                 90
_cell_angle_beta                  90
_cell_angle_gamma                 90
_cell_volume                      199.68(2)
_cell_formula_units_Z             4
_cell_measurement_reflns_used     272
_cell_measurement_temperature     379.99(13)
_cell_measurement_theta_max       27.8170
_cell_measurement_theta_min       6.0050
_shelx_estimated_absorpt_T_max    ?
_shelx_estimated_absorpt_T_min    ?
_exptl_absorpt_coefficient_mu     38.484
_exptl_absorpt_correction_T_max   1.00000
_exptl_absorpt_correction_T_min   0.22473
_exptl_absorpt_correction_type    multi-scan
_exptl_absorpt_process_details
;
CrysAlisPro 1.171.38.41 (Rigaku Oxford Diffraction, 2015)
Empirical absorption correction using spherical harmonics,
 implemented in SCALE3 ABSPACK scaling algorithm.
;
_exptl_absorpt_special_details    ?
_exptl_crystal_colour             ?
_exptl_crystal_density_diffrn     6.748
_exptl_crystal_density_meas       ?
_exptl_crystal_density_method     ?
_exptl_crystal_description        irregular
_exptl_crystal_F_000              362
_exptl_crystal_size_max           0.0908
_exptl_crystal_size_mid           0.0493
_exptl_crystal_size_min           0.0167
_exptl_transmission_factor_max    ?
_exptl_transmission_factor_min    ?
_diffrn_reflns_av_R_equivalents   0.0865
_diffrn_reflns_av_unetI/netI      0.0238
_diffrn_reflns_Laue_measured_fraction_full 1.000
_diffrn_reflns_Laue_measured_fraction_max 1.000
_diffrn_reflns_limit_h_max        6
_diffrn_reflns_limit_h_min        -6
_diffrn_reflns_limit_k_max        7
_diffrn_reflns_limit_k_min        -7
_diffrn_reflns_limit_l_max        7
_diffrn_reflns_limit_l_min        -7
_diffrn_reflns_number             380
_diffrn_reflns_point_group_measured_fraction_full 1.000
_diffrn_reflns_point_group_measured_fraction_max 1.000
_diffrn_reflns_theta_full         25.242
_diffrn_reflns_theta_max          26.004
_diffrn_reflns_theta_min          6.045
_diffrn_ambient_temperature       293(2)
_diffrn_detector_area_resol_mean  10.3590
_diffrn_detector_type             Atlas
_diffrn_measured_fraction_theta_full 1.000
_diffrn_measured_fraction_theta_max 1.000
_diffrn_measurement_details
;
List of Runs (angles in degrees, time in seconds):

  # Type    Start    End  Width  t~exp~   \w     \q     \k     \f   Frames
--------------------------------------------------------------------------
  1  \w    -28.00 109.00   1.00   70.00    --   18.69  38.00 -60.00  137
  2  \w    -61.00  72.00   1.00   70.00    --  -19.62  57.00-150.00  133
  3  \w    -82.00  62.00   1.00   70.00    --   18.69 -77.00 -30.00  144
;
_diffrn_measurement_device        'four-circle diffractometer'
_diffrn_measurement_device_type   'SuperNova, Single source at offset, Atlas'
_diffrn_measurement_method        '\w scans'
_diffrn_radiation_type            MoK\a
_diffrn_radiation_wavelength      0.71073
_diffrn_source                    ?
_reflns_Friedel_coverage          0.000
_reflns_Friedel_fraction_full     .
_reflns_Friedel_fraction_max      .
_reflns_number_gt                 22
_reflns_number_total              22
_reflns_special_details
;
 Reflections were merged by SHELXL according to the crystal
 class for the calculation of statistics and refinement.
 
 _reflns_Friedel_fraction is defined as the number of unique
 Friedel pairs measured divided by the number that would be
 possible theoretically, ignoring centric projections and
 systematic absences.
;
_reflns_threshold_expression      'I > 2\s(I)'
_computing_cell_refinement        'CrysAlisPro 1.171.38.41 (Rigaku OD, 2015)'
_computing_data_collection        'CrysAlisPro 1.171.38.41 (Rigaku OD, 2015)'
_computing_data_reduction         'CrysAlisPro 1.171.38.41 (Rigaku OD, 2015)'
_computing_molecular_graphics     'Olex2 (Dolomanov et al., 2009)'
_computing_publication_material   'Olex2 (Dolomanov et al., 2009)'
_computing_structure_refinement   'ShelXL (Sheldrick, 2015)'
_computing_structure_solution     'ShelXS (Sheldrick, 2008)'
_refine_diff_density_max          1.299
_refine_diff_density_min          -0.675
_refine_diff_density_rms          0.240
_refine_ls_extinction_coef        .
_refine_ls_extinction_method      none
_refine_ls_goodness_of_fit_ref    1.354
_refine_ls_hydrogen_treatment     undef
_refine_ls_matrix_type            full
_refine_ls_number_parameters      6
_refine_ls_number_reflns          22
_refine_ls_number_restraints      1
_refine_ls_R_factor_all           0.0484
_refine_ls_R_factor_gt            0.0484
_refine_ls_restrained_S_all       1.317
_refine_ls_shift/su_max           0.000
_refine_ls_shift/su_mean          0.000
_refine_ls_structure_factor_coef  Fsqd
_refine_ls_weighting_details
'w=1/[\s^2^(Fo^2^)+(0.0353P)^2^+13.7650P] where P=(Fo^2^+2Fc^2^)/3'
_refine_ls_weighting_scheme       calc
_refine_ls_wR_factor_gt           0.1062
_refine_ls_wR_factor_ref          0.1062
_refine_special_details           ?
_olex2_refinement_description
;
1. Uiso/Uaniso restraints and constraints
Uanis(Cu2) = Uanis(Cu1)
2. Others
 2*[Sof(Cu1)]+8*[Sof(Cu2)]=1.95 with esd of 0.01
;
_atom_sites_solution_hydrogens    .
_atom_sites_solution_primary      ?
_atom_sites_solution_secondary    ?
loop_
  _atom_site_label
  _atom_site_type_symbol
  _atom_site_fract_x
  _atom_site_fract_y
  _atom_site_fract_z
  _atom_site_U_iso_or_equiv
  _atom_site_adp_type
  _atom_site_occupancy
  _atom_site_site_symmetry_order
  _atom_site_calc_flag
  _atom_site_refinement_flags_posn
  _atom_site_refinement_flags_adp
  _atom_site_refinement_flags_occupancy
  _atom_site_disorder_assembly
  _atom_site_disorder_group
 Cu1 Cu 0.2500 0.2500 0.2500 0.066(4) Uani 0.61(2) 24 d S T P A 2
 Se2 Se 0.0000 0.0000 0.0000 0.0376(19) Uani 1 48 d S T P B 1
 Cu2 Cu 0.338(4) 0.338(4) 0.338(4) 0.066(4) Uani 0.091(6) 6 d S T P C 3

loop_
  _atom_site_aniso_label
  _atom_site_aniso_U_11
  _atom_site_aniso_U_22
  _atom_site_aniso_U_33
  _atom_site_aniso_U_23
  _atom_site_aniso_U_13
  _atom_site_aniso_U_12
 Cu1 0.066(4) 0.066(4) 0.066(4) 0.000 0.000 0.000
 Se2 0.0376(19) 0.0376(19) 0.0376(19) 0.000 0.000 0.000
 Cu2 0.066(4) 0.066(4) 0.066(4) 0.000 0.000 0.000

_geom_special_details
;
 All esds (except the esd in the dihedral angle between two l.s. planes)
 are estimated using the full covariance matrix.  The cell esds are taken
 into account individually in the estimation of esds in distances, angles
 and torsion angles; correlations between esds in cell parameters are only
 used when they are defined by crystal symmetry.  An approximate (isotropic)
 treatment of cell esds is used for estimating esds involving l.s. planes.
;
loop_
  _geom_bond_atom_site_label_1
  _geom_bond_atom_site_label_2
  _geom_bond_distance
  _geom_bond_site_symmetry_2
  _geom_bond_publ_flag
 Cu1 Cu1 2.92244(11) 169_556 ?
 Cu1 Cu1 2.92244(11) 121_655 ?
 Cu1 Cu1 2.92244(11) 121 ?
 Cu1 Cu1 2.92244(11) 145_565 ?
 Cu1 Cu1 2.92244(11) 145 ?
 Cu1 Cu1 2.92244(11) 169 ?
 Cu2 Cu2 2.388(3) 169_556 ?
 Cu2 Cu2 1.89(4) 99_556 ?
 Cu2 Cu2 2.388(3) 145_565 ?
 Cu2 Cu2 2.68(6) 3_665 ?
 Cu2 Cu2 2.68(6) 98_566 ?
 Cu2 Cu2 2.68(6) 100_656 ?
 Cu2 Cu2 1.46(6) 148 ?
 Cu2 Cu2 2.388(3) 121_655 ?
 Cu2 Cu2 1.46(6) 75 ?
 Cu2 Cu2 1.89(4) 2_655 ?
 Cu2 Cu2 1.46(6) 122 ?
 Cu2 Cu2 1.89(4) 4_565 ?

loop_
  _geom_angle_atom_site_label_1
  _geom_angle_atom_site_label_2
  _geom_angle_atom_site_label_3
  _geom_angle
  _geom_angle_site_symmetry_1
  _geom_angle_site_symmetry_3
  _geom_angle_publ_flag
 Cu1 Cu1 Cu1 90.0 169_556 121 ?
 Cu1 Cu1 Cu1 180.0 145 145_565 ?
 Cu1 Cu1 Cu1 90.0 145 169 ?
 Cu1 Cu1 Cu1 90.0 121_655 145_565 ?
 Cu1 Cu1 Cu1 90.0 121 169 ?
 Cu1 Cu1 Cu1 90.0 121_655 169 ?
 Cu1 Cu1 Cu1 90.0 169_556 145 ?
 Cu1 Cu1 Cu1 90.0 169_556 121_655 ?
 Cu1 Cu1 Cu1 90.0 121 145 ?
 Cu1 Cu1 Cu1 180.0 169_556 169 ?
 Cu1 Cu1 Cu1 90.0 121_655 145 ?
 Cu1 Cu1 Cu1 180.0 121 121_655 ?
 Cu1 Cu1 Cu1 90.0 169_556 145_565 ?
 Cu1 Cu1 Cu1 90.0 121 145_565 ?
 Cu1 Cu1 Cu1 90.0 145_565 169 ?
 Cu2 Cu2 Cu2 120.000(2) 75 98_566 ?
 Cu2 Cu2 Cu2 115.5(11) 2_655 145_565 ?
 Cu2 Cu2 Cu2 45.000(1) 2_655 3_665 ?
 Cu2 Cu2 Cu2 45.000(1) 99_556 98_566 ?
 Cu2 Cu2 Cu2 120.0 148 3_665 ?
 Cu2 Cu2 Cu2 60.000(2) 3_665 98_566 ?
 Cu2 Cu2 Cu2 75.2(15) 145_565 3_665 ?
 Cu2 Cu2 Cu2 90.001(4) 4_565 100_656 ?
 Cu2 Cu2 Cu2 119.8(2) 121_655 145_565 ?
 Cu2 Cu2 Cu2 75.2(15) 169_556 100_656 ?
 Cu2 Cu2 Cu2 120.000(2) 122 3_665 ?
 Cu2 Cu2 Cu2 115.5(11) 2_655 169_556 ?
 Cu2 Cu2 Cu2 75.2(15) 121_655 3_665 ?
 Cu2 Cu2 Cu2 52.5(18) 148 145_565 ?
 Cu2 Cu2 Cu2 104.8(15) 122 145_565 ?
 Cu2 Cu2 Cu2 45.0 4_565 98_566 ?
 Cu2 Cu2 Cu2 120.000(2) 148 98_566 ?
 Cu2 Cu2 Cu2 75.2(15) 169_556 98_566 ?
 Cu2 Cu2 Cu2 37.5(18) 4_565 145_565 ?
 Cu2 Cu2 Cu2 120.000(1) 75 100_656 ?
 Cu2 Cu2 Cu2 45.000(2) 4_565 3_665 ?
 Cu2 Cu2 Cu2 45.000(1) 99_556 100_656 ?
 Cu2 Cu2 Cu2 90.001(5) 2_655 98_566 ?
 Cu2 Cu2 Cu2 60.000(1) 3_665 100_656 ?
 Cu2 Cu2 Cu2 119.8(2) 169_556 145_565 ?
 Cu2 Cu2 Cu2 135.000(1) 122 4_565 ?
 Cu2 Cu2 Cu2 75.2(15) 145_565 98_566 ?
 Cu2 Cu2 Cu2 135.000(3) 148 2_655 ?
 Cu2 Cu2 Cu2 127.5(18) 169_556 3_665 ?
 Cu2 Cu2 Cu2 135.000(1) 75 2_655 ?
 Cu2 Cu2 Cu2 120.0 122 100_656 ?
 Cu2 Cu2 Cu2 90.000(6) 122 2_655 ?
 Cu2 Cu2 Cu2 115.5(11) 99_556 145_565 ?
 Cu2 Cu2 Cu2 90.001(4) 4_565 2_655 ?
 Cu2 Cu2 Cu2 75.2(15) 121_655 100_656 ?
 Cu2 Cu2 Cu2 135.0 148 99_556 ?
 Cu2 Cu2 Cu2 180(3) 75 3_665 ?
 Cu2 Cu2 Cu2 90.000(2) 75 99_556 ?
 Cu2 Cu2 Cu2 60.000(1) 98_566 100_656 ?
 Cu2 Cu2 Cu2 135.0 122 99_556 ?
 Cu2 Cu2 Cu2 90.001(3) 99_556 3_665 ?
 Cu2 Cu2 Cu2 90.001(3) 4_565 99_556 ?
 Cu2 Cu2 Cu2 119.8(2) 121_655 169_556 ?
 Cu2 Cu2 Cu2 90.001(2) 2_655 99_556 ?
 Cu2 Cu2 Cu2 104.8(15) 75 145_565 ?
 Cu2 Cu2 Cu2 104.8(15) 148 121_655 ?
 Cu2 Cu2 Cu2 180(3) 122 98_566 ?
 Cu2 Cu2 Cu2 104.8(15) 75 121_655 ?
 Cu2 Cu2 Cu2 59.999(4) 148 75 ?
 Cu2 Cu2 Cu2 52.5(18) 122 121_655 ?
 Cu2 Cu2 Cu2 127.5(18) 121_655 98_566 ?
 Cu2 Cu2 Cu2 115.5(11) 4_565 121_655 ?
 Cu2 Cu2 Cu2 59.999(1) 148 122 ?
 Cu2 Cu2 Cu2 37.5(18) 2_655 121_655 ?
 Cu2 Cu2 Cu2 180.0(18) 148 100_656 ?
 Cu2 Cu2 Cu2 115.5(11) 99_556 121_655 ?
 Cu2 Cu2 Cu2 59.999(1) 75 122 ?
 Cu2 Cu2 Cu2 104.8(15) 148 169_556 ?
 Cu2 Cu2 Cu2 45.0 2_655 100_656 ?
 Cu2 Cu2 Cu2 52.5(18) 75 169_556 ?
 Cu2 Cu2 Cu2 90.000(1) 148 4_565 ?
 Cu2 Cu2 Cu2 104.8(15) 122 169_556 ?
 Cu2 Cu2 Cu2 127.5(18) 145_565 100_656 ?
 Cu2 Cu2 Cu2 115.5(11) 4_565 169_556 ?
 Cu2 Cu2 Cu2 135.000(1) 75 4_565 ?
 Cu2 Cu2 Cu2 37.5(18) 99_556 169_556 ?

#===END
data_Cu1p95Se_CVT1_400K
_database_code_depnum_ccdc_archive 'CCDC 1543675'
_audit_creation_date              2017-01-24
_audit_creation_method
;
Olex2 1.2
(compiled 2017.01.04 svn.r3372 for OlexSys, GUI svn.r5292)
;
_shelx_SHELXL_version_number      '2014/7'
_publ_contact_author_address      ?
_publ_contact_author_email        ?
_publ_contact_author_id_orcid     ?
_publ_contact_author_name         ''
_publ_contact_author_phone        ?
_publ_section_references
;
Dolomanov, O.V., Bourhis, L.J., Gildea, R.J, Howard, J.A.K. & Puschmann, H.
 (2009), J. Appl. Cryst. 42, 339-341.

Sheldrick, G.M. (2015). Acta Cryst. C71, 3-8.
;
_chemical_name_common             ?
_chemical_name_systematic         ?
_chemical_formula_moiety          '0.06(Cu32), 1(Se)'
_chemical_formula_sum             'Cu1.94 Se'
_chemical_formula_weight          202.55
_chemical_melting_point           ?
loop_
  _atom_type_symbol
  _atom_type_description
  _atom_type_scat_dispersion_real
  _atom_type_scat_dispersion_imag
  _atom_type_scat_source
 'Cu' 'Cu' 0.3201 1.2651 'International Tables Vol C Tables 4.2.6.8 and 6.1.1.4'
 'Se' 'Se' -0.0929 2.2259
 'International Tables Vol C Tables 4.2.6.8 and 6.1.1.4'

_shelx_space_group_comment
;
The symmetry employed for this shelxl refinement is uniquely defined
by the following loop, which should always be used as a source of
symmetry information in preference to the above space-group names.
They are only intended as comments.
;
_space_group_crystal_system       'cubic'
_space_group_IT_number            225
_space_group_name_H-M_alt         'F m -3 m'
_space_group_name_Hall            '-F 4 2 3'
loop_
  _space_group_symop_operation_xyz
 'x, y, z'
 '-x, -y, z'
 '-x, y, -z'
 'x, -y, -z'
 'z, x, y'
 'z, -x, -y'
 '-z, -x, y'
 '-z, x, -y'
 'y, z, x'
 '-y, z, -x'
 'y, -z, -x'
 '-y, -z, x'
 'y, x, -z'
 '-y, -x, -z'
 'y, -x, z'
 '-y, x, z'
 'x, z, -y'
 '-x, z, y'
 '-x, -z, -y'
 'x, -z, y'
 'z, y, -x'
 'z, -y, x'
 '-z, y, x'
 '-z, -y, -x'
 'x, y+1/2, z+1/2'
 '-x, -y+1/2, z+1/2'
 '-x, y+1/2, -z+1/2'
 'x, -y+1/2, -z+1/2'
 'z, x+1/2, y+1/2'
 'z, -x+1/2, -y+1/2'
 '-z, -x+1/2, y+1/2'
 '-z, x+1/2, -y+1/2'
 'y, z+1/2, x+1/2'
 '-y, z+1/2, -x+1/2'
 'y, -z+1/2, -x+1/2'
 '-y, -z+1/2, x+1/2'
 'y, x+1/2, -z+1/2'
 '-y, -x+1/2, -z+1/2'
 'y, -x+1/2, z+1/2'
 '-y, x+1/2, z+1/2'
 'x, z+1/2, -y+1/2'
 '-x, z+1/2, y+1/2'
 '-x, -z+1/2, -y+1/2'
 'x, -z+1/2, y+1/2'
 'z, y+1/2, -x+1/2'
 'z, -y+1/2, x+1/2'
 '-z, y+1/2, x+1/2'
 '-z, -y+1/2, -x+1/2'
 'x+1/2, y, z+1/2'
 '-x+1/2, -y, z+1/2'
 '-x+1/2, y, -z+1/2'
 'x+1/2, -y, -z+1/2'
 'z+1/2, x, y+1/2'
 'z+1/2, -x, -y+1/2'
 '-z+1/2, -x, y+1/2'
 '-z+1/2, x, -y+1/2'
 'y+1/2, z, x+1/2'
 '-y+1/2, z, -x+1/2'
 'y+1/2, -z, -x+1/2'
 '-y+1/2, -z, x+1/2'
 'y+1/2, x, -z+1/2'
 '-y+1/2, -x, -z+1/2'
 'y+1/2, -x, z+1/2'
 '-y+1/2, x, z+1/2'
 'x+1/2, z, -y+1/2'
 '-x+1/2, z, y+1/2'
 '-x+1/2, -z, -y+1/2'
 'x+1/2, -z, y+1/2'
 'z+1/2, y, -x+1/2'
 'z+1/2, -y, x+1/2'
 '-z+1/2, y, x+1/2'
 '-z+1/2, -y, -x+1/2'
 'x+1/2, y+1/2, z'
 '-x+1/2, -y+1/2, z'
 '-x+1/2, y+1/2, -z'
 'x+1/2, -y+1/2, -z'
 'z+1/2, x+1/2, y'
 'z+1/2, -x+1/2, -y'
 '-z+1/2, -x+1/2, y'
 '-z+1/2, x+1/2, -y'
 'y+1/2, z+1/2, x'
 '-y+1/2, z+1/2, -x'
 'y+1/2, -z+1/2, -x'
 '-y+1/2, -z+1/2, x'
 'y+1/2, x+1/2, -z'
 '-y+1/2, -x+1/2, -z'
 'y+1/2, -x+1/2, z'
 '-y+1/2, x+1/2, z'
 'x+1/2, z+1/2, -y'
 '-x+1/2, z+1/2, y'
 '-x+1/2, -z+1/2, -y'
 'x+1/2, -z+1/2, y'
 'z+1/2, y+1/2, -x'
 'z+1/2, -y+1/2, x'
 '-z+1/2, y+1/2, x'
 '-z+1/2, -y+1/2, -x'
 '-x, -y, -z'
 'x, y, -z'
 'x, -y, z'
 '-x, y, z'
 '-z, -x, -y'
 '-z, x, y'
 'z, x, -y'
 'z, -x, y'
 '-y, -z, -x'
 'y, -z, x'
 '-y, z, x'
 'y, z, -x'
 '-y, -x, z'
 'y, x, z'
 '-y, x, -z'
 'y, -x, -z'
 '-x, -z, y'
 'x, -z, -y'
 'x, z, y'
 '-x, z, -y'
 '-z, -y, x'
 '-z, y, -x'
 'z, -y, -x'
 'z, y, x'
 '-x, -y+1/2, -z+1/2'
 'x, y+1/2, -z+1/2'
 'x, -y+1/2, z+1/2'
 '-x, y+1/2, z+1/2'
 '-z, -x+1/2, -y+1/2'
 '-z, x+1/2, y+1/2'
 'z, x+1/2, -y+1/2'
 'z, -x+1/2, y+1/2'
 '-y, -z+1/2, -x+1/2'
 'y, -z+1/2, x+1/2'
 '-y, z+1/2, x+1/2'
 'y, z+1/2, -x+1/2'
 '-y, -x+1/2, z+1/2'
 'y, x+1/2, z+1/2'
 '-y, x+1/2, -z+1/2'
 'y, -x+1/2, -z+1/2'
 '-x, -z+1/2, y+1/2'
 'x, -z+1/2, -y+1/2'
 'x, z+1/2, y+1/2'
 '-x, z+1/2, -y+1/2'
 '-z, -y+1/2, x+1/2'
 '-z, y+1/2, -x+1/2'
 'z, -y+1/2, -x+1/2'
 'z, y+1/2, x+1/2'
 '-x+1/2, -y, -z+1/2'
 'x+1/2, y, -z+1/2'
 'x+1/2, -y, z+1/2'
 '-x+1/2, y, z+1/2'
 '-z+1/2, -x, -y+1/2'
 '-z+1/2, x, y+1/2'
 'z+1/2, x, -y+1/2'
 'z+1/2, -x, y+1/2'
 '-y+1/2, -z, -x+1/2'
 'y+1/2, -z, x+1/2'
 '-y+1/2, z, x+1/2'
 'y+1/2, z, -x+1/2'
 '-y+1/2, -x, z+1/2'
 'y+1/2, x, z+1/2'
 '-y+1/2, x, -z+1/2'
 'y+1/2, -x, -z+1/2'
 '-x+1/2, -z, y+1/2'
 'x+1/2, -z, -y+1/2'
 'x+1/2, z, y+1/2'
 '-x+1/2, z, -y+1/2'
 '-z+1/2, -y, x+1/2'
 '-z+1/2, y, -x+1/2'
 'z+1/2, -y, -x+1/2'
 'z+1/2, y, x+1/2'
 '-x+1/2, -y+1/2, -z'
 'x+1/2, y+1/2, -z'
 'x+1/2, -y+1/2, z'
 '-x+1/2, y+1/2, z'
 '-z+1/2, -x+1/2, -y'
 '-z+1/2, x+1/2, y'
 'z+1/2, x+1/2, -y'
 'z+1/2, -x+1/2, y'
 '-y+1/2, -z+1/2, -x'
 'y+1/2, -z+1/2, x'
 '-y+1/2, z+1/2, x'
 'y+1/2, z+1/2, -x'
 '-y+1/2, -x+1/2, z'
 'y+1/2, x+1/2, z'
 '-y+1/2, x+1/2, -z'
 'y+1/2, -x+1/2, -z'
 '-x+1/2, -z+1/2, y'
 'x+1/2, -z+1/2, -y'
 'x+1/2, z+1/2, y'
 '-x+1/2, z+1/2, -y'
 '-z+1/2, -y+1/2, x'
 '-z+1/2, y+1/2, -x'
 'z+1/2, -y+1/2, -x'
 'z+1/2, y+1/2, x'

_cell_length_a                    5.8538(3)
_cell_length_b                    5.8538(3)
_cell_length_c                    5.8538(3)
_cell_angle_alpha                 90
_cell_angle_beta                  90
_cell_angle_gamma                 90
_cell_volume                      200.59(3)
_cell_formula_units_Z             4
_cell_measurement_reflns_used     163
_cell_measurement_temperature     400.00(11)
_cell_measurement_theta_max       24.8490
_cell_measurement_theta_min       6.0070
_shelx_estimated_absorpt_T_max    ?
_shelx_estimated_absorpt_T_min    ?
_exptl_absorpt_coefficient_mu     38.257
_exptl_absorpt_correction_T_max   1.00000
_exptl_absorpt_correction_T_min   0.32083
_exptl_absorpt_correction_type    multi-scan
_exptl_absorpt_process_details
;
CrysAlisPro 1.171.38.41 (Rigaku Oxford Diffraction, 2015)
Empirical absorption correction using spherical harmonics,
 implemented in SCALE3 ABSPACK scaling algorithm.
;
_exptl_absorpt_special_details    ?
_exptl_crystal_colour             ?
_exptl_crystal_density_diffrn     6.707
_exptl_crystal_density_meas       ?
_exptl_crystal_density_method     ?
_exptl_crystal_description        irregular
_exptl_crystal_F_000              362
_exptl_crystal_size_max           0.0908
_exptl_crystal_size_mid           0.0493
_exptl_crystal_size_min           0.0167
_exptl_transmission_factor_max    ?
_exptl_transmission_factor_min    ?
_diffrn_reflns_av_R_equivalents   0.0785
_diffrn_reflns_av_unetI/netI      0.0254
_diffrn_reflns_Laue_measured_fraction_full 1.000
_diffrn_reflns_Laue_measured_fraction_max 1.000
_diffrn_reflns_limit_h_max        7
_diffrn_reflns_limit_h_min        -7
_diffrn_reflns_limit_k_max        7
_diffrn_reflns_limit_k_min        -7
_diffrn_reflns_limit_l_max        7
_diffrn_reflns_limit_l_min        -5
_diffrn_reflns_number             277
_diffrn_reflns_point_group_measured_fraction_full 1.000
_diffrn_reflns_point_group_measured_fraction_max 1.000
_diffrn_reflns_theta_full         25.242
_diffrn_reflns_theta_max          25.961
_diffrn_reflns_theta_min          6.036
_diffrn_ambient_temperature       293(2)
_diffrn_detector_area_resol_mean  10.3590
_diffrn_detector_type             Atlas
_diffrn_measured_fraction_theta_full 1.000
_diffrn_measured_fraction_theta_max 1.000
_diffrn_measurement_details
;
List of Runs (angles in degrees, time in seconds):

  # Type    Start    End  Width  t~exp~   \w     \q     \k     \f   Frames
--------------------------------------------------------------------------
  1  \w    -82.00 -35.00   1.00   90.00    --   18.69-178.00 -90.00   47
  2  \w    -28.00  87.00   1.00   90.00    --   18.69  38.00  30.00  115
  3  \w    -66.00  71.00   1.00   90.00    --  -19.62  38.00  30.00  137
;
_diffrn_measurement_device        'four-circle diffractometer'
_diffrn_measurement_device_type   'SuperNova, Single source at offset, Atlas'
_diffrn_measurement_method        '\w scans'
_diffrn_radiation_type            MoK\a
_diffrn_radiation_wavelength      0.71073
_diffrn_source                    ?
_reflns_Friedel_coverage          0.000
_reflns_Friedel_fraction_full     .
_reflns_Friedel_fraction_max      .
_reflns_number_gt                 22
_reflns_number_total              22
_reflns_special_details
;
 Reflections were merged by SHELXL according to the crystal
 class for the calculation of statistics and refinement.
 
 _reflns_Friedel_fraction is defined as the number of unique
 Friedel pairs measured divided by the number that would be
 possible theoretically, ignoring centric projections and
 systematic absences.
;
_reflns_threshold_expression      'I > 2\s(I)'
_computing_cell_refinement        'CrysAlisPro 1.171.38.41 (Rigaku OD, 2015)'
_computing_data_collection        'CrysAlisPro 1.171.38.41 (Rigaku OD, 2015)'
_computing_data_reduction         'CrysAlisPro 1.171.38.41 (Rigaku OD, 2015)'
_computing_molecular_graphics     'Olex2 (Dolomanov et al., 2009)'
_computing_publication_material   'Olex2 (Dolomanov et al., 2009)'
_computing_structure_refinement   'ShelXL (Sheldrick, 2015)'
_computing_structure_solution     'ShelXT (Sheldrick, 2015)'
_refine_diff_density_max          0.496
_refine_diff_density_min          -0.914
_refine_diff_density_rms          0.210
_refine_ls_extinction_coef        .
_refine_ls_extinction_method      none
_refine_ls_goodness_of_fit_ref    1.292
_refine_ls_hydrogen_treatment     undef
_refine_ls_matrix_type            full
_refine_ls_number_parameters      6
_refine_ls_number_reflns          22
_refine_ls_number_restraints      1
_refine_ls_R_factor_all           0.0425
_refine_ls_R_factor_gt            0.0425
_refine_ls_restrained_S_all       1.261
_refine_ls_shift/su_max           0.000
_refine_ls_shift/su_mean          0.000
_refine_ls_structure_factor_coef  Fsqd
_refine_ls_weighting_details
'w=1/[\s^2^(Fo^2^)+16.3542P] where P=(Fo^2^+2Fc^2^)/3'
_refine_ls_weighting_scheme       calc
_refine_ls_wR_factor_gt           0.0870
_refine_ls_wR_factor_ref          0.0870
_refine_special_details           ?
_olex2_refinement_description
;
1. Uiso/Uaniso restraints and constraints
Uanis(Cu2) = Uanis(Cu1)
2. Others
 2*[Sof(Cu1)]+8*[Sof(Cu2)]=1.95 with esd of 0.01
;
_atom_sites_solution_hydrogens    .
_atom_sites_solution_primary      ?
_atom_sites_solution_secondary    ?
loop_
  _atom_site_label
  _atom_site_type_symbol
  _atom_site_fract_x
  _atom_site_fract_y
  _atom_site_fract_z
  _atom_site_U_iso_or_equiv
  _atom_site_adp_type
  _atom_site_occupancy
  _atom_site_site_symmetry_order
  _atom_site_calc_flag
  _atom_site_refinement_flags_posn
  _atom_site_refinement_flags_adp
  _atom_site_refinement_flags_occupancy
  _atom_site_disorder_assembly
  _atom_site_disorder_group
 Cu1 Cu 0.2500 0.2500 0.2500 0.071(4) Uani 0.61(2) 24 d S T P A 2
 Se Se 0.0000 0.0000 0.0000 0.0423(19) Uani 1 48 d S T P B 1
 Cu2 Cu 0.339(4) 0.339(4) 0.339(4) 0.071(4) Uani 0.091(6) 6 d S T P C 3

loop_
  _atom_site_aniso_label
  _atom_site_aniso_U_11
  _atom_site_aniso_U_22
  _atom_site_aniso_U_33
  _atom_site_aniso_U_23
  _atom_site_aniso_U_13
  _atom_site_aniso_U_12
 Cu1 0.071(4) 0.071(4) 0.071(4) 0.000 0.000 0.000
 Se 0.0423(19) 0.0423(19) 0.0423(19) 0.000 0.000 0.000
 Cu2 0.071(4) 0.071(4) 0.071(4) 0.000 0.000 0.000

_geom_special_details
;
 All esds (except the esd in the dihedral angle between two l.s. planes)
 are estimated using the full covariance matrix.  The cell esds are taken
 into account individually in the estimation of esds in distances, angles
 and torsion angles; correlations between esds in cell parameters are only
 used when they are defined by crystal symmetry.  An approximate (isotropic)
 treatment of cell esds is used for estimating esds involving l.s. planes.
;
loop_
  _geom_bond_atom_site_label_1
  _geom_bond_atom_site_label_2
  _geom_bond_distance
  _geom_bond_site_symmetry_2
  _geom_bond_publ_flag
 Cu1 Cu1 2.92690(16) 169_556 ?
 Cu1 Cu1 2.92690(15) 121_655 ?
 Cu1 Cu1 2.92690(15) 121 ?
 Cu1 Cu1 2.92690(15) 145_565 ?
 Cu1 Cu1 2.92690(15) 145 ?
 Cu1 Cu1 2.92690(15) 169 ?
 Cu2 Cu2 2.392(4) 121_655 ?
 Cu2 Cu2 1.89(4) 98_556 ?
 Cu2 Cu2 2.392(3) 145_565 ?
 Cu2 Cu2 2.67(6) 2_665 ?
 Cu2 Cu2 2.67(6) 4_566 ?
 Cu2 Cu2 2.67(6) 3_656 ?
 Cu2 Cu2 1.47(6) 28 ?
 Cu2 Cu2 2.392(4) 169_556 ?
 Cu2 Cu2 1.47(6) 51 ?
 Cu2 Cu2 1.89(4) 99_565 ?
 Cu2 Cu2 1.47(6) 74 ?
 Cu2 Cu2 1.89(4) 100_655 ?

loop_
  _geom_angle_atom_site_label_1
  _geom_angle_atom_site_label_2
  _geom_angle_atom_site_label_3
  _geom_angle
  _geom_angle_site_symmetry_1
  _geom_angle_site_symmetry_3
  _geom_angle_publ_flag
 Cu1 Cu1 Cu1 90.0 169_556 121 ?
 Cu1 Cu1 Cu1 180.0 145 145_565 ?
 Cu1 Cu1 Cu1 90.0 145 169 ?
 Cu1 Cu1 Cu1 90.0 121_655 145_565 ?
 Cu1 Cu1 Cu1 90.0 121 169 ?
 Cu1 Cu1 Cu1 90.0 121_655 169 ?
 Cu1 Cu1 Cu1 90.0 169_556 145 ?
 Cu1 Cu1 Cu1 90.0 169_556 121_655 ?
 Cu1 Cu1 Cu1 90.0 121 145 ?
 Cu1 Cu1 Cu1 180.0 169_556 169 ?
 Cu1 Cu1 Cu1 90.0 121_655 145 ?
 Cu1 Cu1 Cu1 180.0 121 121_655 ?
 Cu1 Cu1 Cu1 90.0 169_556 145_565 ?
 Cu1 Cu1 Cu1 90.0 121 145_565 ?
 Cu1 Cu1 Cu1 90.0 145_565 169 ?
 Cu2 Cu2 Cu2 120.000(2) 51 4_566 ?
 Cu2 Cu2 Cu2 38.0(18) 99_565 145_565 ?
 Cu2 Cu2 Cu2 45.000(2) 99_565 2_665 ?
 Cu2 Cu2 Cu2 45.0 98_556 4_566 ?
 Cu2 Cu2 Cu2 120.000(2) 28 2_665 ?
 Cu2 Cu2 Cu2 60.001(1) 2_665 4_566 ?
 Cu2 Cu2 Cu2 75.5(15) 145_565 2_665 ?
 Cu2 Cu2 Cu2 45.0 100_655 3_656 ?
 Cu2 Cu2 Cu2 119.8(3) 169_556 145_565 ?
 Cu2 Cu2 Cu2 75.5(15) 121_655 3_656 ?
 Cu2 Cu2 Cu2 180.0(12) 74 2_665 ?
 Cu2 Cu2 Cu2 115.8(11) 99_565 121_655 ?
 Cu2 Cu2 Cu2 128.0(18) 169_556 2_665 ?
 Cu2 Cu2 Cu2 104.5(15) 28 145_565 ?
 Cu2 Cu2 Cu2 104.5(15) 74 145_565 ?
 Cu2 Cu2 Cu2 90.001(2) 100_655 4_566 ?
 Cu2 Cu2 Cu2 180.0(12) 28 4_566 ?
 Cu2 Cu2 Cu2 128.0(18) 121_655 4_566 ?
 Cu2 Cu2 Cu2 115.8(11) 100_655 145_565 ?
 Cu2 Cu2 Cu2 180.0 51 3_656 ?
 Cu2 Cu2 Cu2 45.000(1) 100_655 2_665 ?
 Cu2 Cu2 Cu2 45.0 98_556 3_656 ?
 Cu2 Cu2 Cu2 45.0 99_565 4_566 ?
 Cu2 Cu2 Cu2 60.001(2) 2_665 3_656 ?
 Cu2 Cu2 Cu2 119.8(3) 121_655 145_565 ?
 Cu2 Cu2 Cu2 135.000(2) 74 100_655 ?
 Cu2 Cu2 Cu2 75.5(15) 145_565 4_566 ?
 Cu2 Cu2 Cu2 135.000(1) 28 99_565 ?
 Cu2 Cu2 Cu2 75.5(15) 121_655 2_665 ?
 Cu2 Cu2 Cu2 90.000(1) 51 99_565 ?
 Cu2 Cu2 Cu2 120.000(1) 74 3_656 ?
 Cu2 Cu2 Cu2 135.000(1) 74 99_565 ?
 Cu2 Cu2 Cu2 115.8(11) 98_556 145_565 ?
 Cu2 Cu2 Cu2 90.001(1) 100_655 99_565 ?
 Cu2 Cu2 Cu2 75.5(15) 169_556 3_656 ?
 Cu2 Cu2 Cu2 135.000(3) 28 98_556 ?
 Cu2 Cu2 Cu2 120.000(1) 51 2_665 ?
 Cu2 Cu2 Cu2 135.0 51 98_556 ?
 Cu2 Cu2 Cu2 60.001(2) 4_566 3_656 ?
 Cu2 Cu2 Cu2 90.000(3) 74 98_556 ?
 Cu2 Cu2 Cu2 90.0 98_556 2_665 ?
 Cu2 Cu2 Cu2 90.0 100_655 98_556 ?
 Cu2 Cu2 Cu2 119.8(3) 169_556 121_655 ?
 Cu2 Cu2 Cu2 90.0 99_565 98_556 ?
 Cu2 Cu2 Cu2 52.0(18) 51 145_565 ?
 Cu2 Cu2 Cu2 104.5(15) 28 169_556 ?
 Cu2 Cu2 Cu2 120.000(2) 74 4_566 ?
 Cu2 Cu2 Cu2 104.5(15) 51 169_556 ?
 Cu2 Cu2 Cu2 59.999(3) 28 51 ?
 Cu2 Cu2 Cu2 52.0(18) 74 169_556 ?
 Cu2 Cu2 Cu2 75.5(15) 169_556 4_566 ?
 Cu2 Cu2 Cu2 115.8(11) 100_655 169_556 ?
 Cu2 Cu2 Cu2 59.999(3) 28 74 ?
 Cu2 Cu2 Cu2 115.8(11) 99_565 169_556 ?
 Cu2 Cu2 Cu2 120.0 28 3_656 ?
 Cu2 Cu2 Cu2 38.0(18) 98_556 169_556 ?
 Cu2 Cu2 Cu2 59.999(1) 51 74 ?
 Cu2 Cu2 Cu2 52.0(18) 28 121_655 ?
 Cu2 Cu2 Cu2 90.001(1) 99_565 3_656 ?
 Cu2 Cu2 Cu2 104.5(15) 51 121_655 ?
 Cu2 Cu2 Cu2 90.000(5) 28 100_655 ?
 Cu2 Cu2 Cu2 104.5(15) 74 121_655 ?
 Cu2 Cu2 Cu2 128.0(18) 145_565 3_656 ?
 Cu2 Cu2 Cu2 38.0(18) 100_655 121_655 ?
 Cu2 Cu2 Cu2 135.0 51 100_655 ?
 Cu2 Cu2 Cu2 115.8(11) 98_556 121_655 ?
 
#===END
data_Cu2-xSe_CVT2_100K_afterheatingto450K
_database_code_depnum_ccdc_archive 'CCDC 1543676'
_audit_creation_date              2016-11-28
_audit_creation_method
;
Olex2 1.2
(compiled 2016.11.07 svn.r3353 for OlexSys, GUI svn.r5261)
;
_publ_contact_author_address      ?
_publ_contact_author_email        ?
_publ_contact_author_id_orcid     ?
_publ_contact_author_name         ''
_publ_contact_author_phone        ?
_publ_section_references
;
Dolomanov, O.V., Bourhis, L.J., Gildea, R.J, Howard, J.A.K. & Puschmann, H.
 (2009), J. Appl. Cryst. 42, 339-341.

Sheldrick, G.M. (2015). Acta Cryst. A71, 3-8.

Sheldrick, G.M. (2015). Acta Cryst. C71, 3-8.
;
_chemical_name_common             ?
_chemical_name_systematic         ?
_chemical_formula_moiety          '0.33(Cu5.3 Se3)'
_chemical_formula_sum             'Cu1.77 Se'
_chemical_formula_weight          191.32
_chemical_melting_point           ?
_chemical_oxdiff_formula          'Cu2 Se'
loop_
  _atom_type_symbol
  _atom_type_description
  _atom_type_scat_dispersion_real
  _atom_type_scat_dispersion_imag
  _atom_type_scat_source
 'Cu' 'Cu' 0.3201 1.2651 'International Tables Vol C Tables 4.2.6.8 and 6.1.1.4'
 'Se' 'Se' -0.0929 2.2259
 'International Tables Vol C Tables 4.2.6.8 and 6.1.1.4'

_shelx_space_group_comment
;
The symmetry employed for this shelxl refinement is uniquely defined
by the following loop, which should always be used as a source of
symmetry information in preference to the above space-group names.
They are only intended as comments.
;
_space_group_crystal_system       'trigonal'
_space_group_IT_number            166
_space_group_name_H-M_alt         'R -3 m'
_space_group_name_Hall            '-R 3 2"'
loop_
  _space_group_symop_operation_xyz
 'x, y, z'
 '-y, x-y, z'
 '-x+y, -x, z'
 'y, x, -z'
 'x-y, -y, -z'
 '-x, -x+y, -z'
 'x+2/3, y+1/3, z+1/3'
 '-y+2/3, x-y+1/3, z+1/3'
 '-x+y+2/3, -x+1/3, z+1/3'
 'y+2/3, x+1/3, -z+1/3'
 'x-y+2/3, -y+1/3, -z+1/3'
 '-x+2/3, -x+y+1/3, -z+1/3'
 'x+1/3, y+2/3, z+2/3'
 '-y+1/3, x-y+2/3, z+2/3'
 '-x+y+1/3, -x+2/3, z+2/3'
 'y+1/3, x+2/3, -z+2/3'
 'x-y+1/3, -y+2/3, -z+2/3'
 '-x+1/3, -x+y+2/3, -z+2/3'
 '-x, -y, -z'
 'y, -x+y, -z'
 'x-y, x, -z'
 '-y, -x, z'
 '-x+y, y, z'
 'x, x-y, z'
 '-x+2/3, -y+1/3, -z+1/3'
 'y+2/3, -x+y+1/3, -z+1/3'
 'x-y+2/3, x+1/3, -z+1/3'
 '-y+2/3, -x+1/3, z+1/3'
 '-x+y+2/3, y+1/3, z+1/3'
 'x+2/3, x-y+1/3, z+1/3'
 '-x+1/3, -y+2/3, -z+2/3'
 'y+1/3, -x+y+2/3, -z+2/3'
 'x-y+1/3, x+2/3, -z+2/3'
 '-y+1/3, -x+2/3, z+2/3'
 '-x+y+1/3, y+2/3, z+2/3'
 'x+1/3, x-y+2/3, z+2/3'

_cell_length_a                    4.1017(10)
_cell_length_b                    4.1017(10)
_cell_length_c                    20.420(7)
_cell_angle_alpha                 90
_cell_angle_beta                  90
_cell_angle_gamma                 120
_cell_volume                      297.52(18)
_cell_formula_units_Z             6
_cell_measurement_reflns_used     429
_cell_measurement_temperature     104(6)
_cell_measurement_theta_max       27.8860
_cell_measurement_theta_min       2.9590
_shelx_estimated_absorpt_T_max    ?
_shelx_estimated_absorpt_T_min    ?
_exptl_absorpt_coefficient_mu     36.845
_exptl_absorpt_correction_T_max   1.00000
_exptl_absorpt_correction_T_min   0.48647
_exptl_absorpt_correction_type    multi-scan
_exptl_absorpt_process_details
;
CrysAlisPro 1.171.38.41 (Rigaku Oxford Diffraction, 2015)
Empirical absorption correction using spherical harmonics,
 implemented in SCALE3 ABSPACK scaling algorithm.
;
_exptl_absorpt_special_details    ?
_exptl_crystal_colour             'metallic grayish gray'
_exptl_crystal_colour_lustre      metallic
_exptl_crystal_colour_modifier    grayish
_exptl_crystal_colour_primary     gray
_exptl_crystal_density_diffrn     6.407
_exptl_crystal_density_meas       ?
_exptl_crystal_density_method     ?
_exptl_crystal_description        irregular
_exptl_crystal_F_000              512
_exptl_crystal_preparation        ?
_exptl_crystal_size_max           0.11
_exptl_crystal_size_mid           0.09
_exptl_crystal_size_min           0.03
_exptl_transmission_factor_max    ?
_exptl_transmission_factor_min    ?
_diffrn_reflns_av_R_equivalents   0.0737
_diffrn_reflns_av_unetI/netI      0.0283
_diffrn_reflns_Laue_measured_fraction_full 1.000
_diffrn_reflns_Laue_measured_fraction_max 1.000
_diffrn_reflns_limit_h_max        3
_diffrn_reflns_limit_h_min        -5
_diffrn_reflns_limit_k_max        5
_diffrn_reflns_limit_k_min        -4
_diffrn_reflns_limit_l_max        23
_diffrn_reflns_limit_l_min        -24
_diffrn_reflns_number             683
_diffrn_reflns_point_group_measured_fraction_full 1.000
_diffrn_reflns_point_group_measured_fraction_max 1.000
_diffrn_reflns_theta_full         26.000
_diffrn_reflns_theta_max          26.334
_diffrn_reflns_theta_min          2.993
_diffrn_ambient_environment       N~2~
_diffrn_ambient_temperature       104(6)
_diffrn_detector                  'CCD plate'
_diffrn_detector_area_resol_mean  10.3590
_diffrn_detector_type             Atlas
_diffrn_measured_fraction_theta_full 1.000
_diffrn_measured_fraction_theta_max 1.000
_diffrn_measurement_details
;
List of Runs (angles in degrees, time in seconds):

  # Type    Start    End  Width  t~exp~   \w     \q     \k     \f   Frames
--------------------------------------------------------------------------
  1  \w    -25.00 119.00   1.00   75.00    --   18.69  77.00 -60.00  144
  2  \w    -25.00 119.00   1.00   75.00    --   18.69  77.00-180.00  144
  3  \w    -63.00  39.00   1.00   75.00    --  -19.62  77.00  60.00  102
;
_diffrn_measurement_device        'four-circle diffractometer'
_diffrn_measurement_device_type   'SuperNova, Single source at offset, Atlas'
_diffrn_measurement_method        '\w scans'
_diffrn_orient_matrix_type
'CrysAlisPro convention (1999,Acta A55,543-557)'
_diffrn_orient_matrix_UB_11       -0.1672882000
_diffrn_orient_matrix_UB_12       -0.1751838000
_diffrn_orient_matrix_UB_13       -0.0046825000
_diffrn_orient_matrix_UB_21       -0.0368808000
_diffrn_orient_matrix_UB_22       0.0683732000
_diffrn_orient_matrix_UB_23       -0.0293847000
_diffrn_orient_matrix_UB_31       0.1031654000
_diffrn_orient_matrix_UB_32       -0.0665208000
_diffrn_orient_matrix_UB_33       -0.0178806000
_diffrn_radiation_monochromator   mirror
_diffrn_radiation_probe           x-ray
_diffrn_radiation_type            MoK\a
_diffrn_radiation_wavelength      0.71073
_diffrn_source                    'micro-focus sealed X-ray tube'
_diffrn_source_type               'SuperNova (Mo) X-ray Source'
_reflns_Friedel_coverage          0.000
_reflns_Friedel_fraction_full     .
_reflns_Friedel_fraction_max      .
_reflns_number_gt                 101
_reflns_number_total              101
_reflns_odcompleteness_completeness 100.00
_reflns_odcompleteness_iscentric  1
_reflns_odcompleteness_theta      26.32
_reflns_special_details
;
 Reflections were merged by SHELXL according to the crystal
 class for the calculation of statistics and refinement.
 
 _reflns_Friedel_fraction is defined as the number of unique
 Friedel pairs measured divided by the number that would be
 possible theoretically, ignoring centric projections and
 systematic absences.
;
_reflns_threshold_expression      'I > 2\s(I)'
_computing_cell_refinement        'CrysAlisPro 1.171.38.41 (Rigaku OD, 2015)'
_computing_data_collection        'CrysAlisPro 1.171.38.41 (Rigaku OD, 2015)'
_computing_data_reduction         'CrysAlisPro 1.171.38.41 (Rigaku OD, 2015)'
_computing_molecular_graphics     'Olex2 (Dolomanov et al., 2009)'
_computing_publication_material   'Olex2 (Dolomanov et al., 2009)'
_computing_structure_refinement   'ShelXL (Sheldrick, 2015)'
_computing_structure_solution     'ShelXT (Sheldrick, 2015)'
_refine_diff_density_max          2.786
_refine_diff_density_min          -3.359
_refine_diff_density_rms          0.553
_refine_ls_extinction_coef        .
_refine_ls_extinction_method      none
_refine_ls_goodness_of_fit_ref    1.348
_refine_ls_hydrogen_treatment     undef
_refine_ls_matrix_type            full
_refine_ls_number_parameters      19
_refine_ls_number_reflns          101
_refine_ls_number_restraints      0
_refine_ls_R_factor_all           0.0746
_refine_ls_R_factor_gt            0.0746
_refine_ls_restrained_S_all       1.348
_refine_ls_shift/su_max           0.000
_refine_ls_shift/su_mean          0.000
_refine_ls_structure_factor_coef  Fsqd
_refine_ls_weighting_details
'w=1/[\s^2^(Fo^2^)+(0.0727P)^2^+101.1774P] where P=(Fo^2^+2Fc^2^)/3'
_refine_ls_weighting_scheme       calc
_refine_ls_wR_factor_gt           0.2162
_refine_ls_wR_factor_ref          0.2162
_refine_special_details           ?
_olex2_refinement_description
;
;
_atom_sites_solution_hydrogens    .
_atom_sites_solution_primary      direct
_atom_sites_solution_secondary    ?
loop_
  _atom_site_label
  _atom_site_type_symbol
  _atom_site_fract_x
  _atom_site_fract_y
  _atom_site_fract_z
  _atom_site_U_iso_or_equiv
  _atom_site_adp_type
  _atom_site_occupancy
  _atom_site_site_symmetry_order
  _atom_site_calc_flag
  _atom_site_refinement_flags_posn
  _atom_site_refinement_flags_adp
  _atom_site_refinement_flags_occupancy
  _atom_site_disorder_assembly
  _atom_site_disorder_group
 Se01 Se 0.3333 0.6667 0.4252(2) 0.0196(17) Uani 1 6 d S T P . .
 Cu1B Cu 0.6667 0.3333 0.4005(7) 0.021(5) Uani 0.48(4) 6 d S T P A 1
 Cu2 Cu 0.4049(17) 0.810(3) 0.3078(4) 0.034(4) Uani 0.305(13) 2 d S T P A .
 Cu1A Cu 0.6667 0.3333 0.4494(15) 0.042(10) Uani 0.37(4) 6 d S T P A 3

loop_
  _atom_site_aniso_label
  _atom_site_aniso_U_11
  _atom_site_aniso_U_22
  _atom_site_aniso_U_33
  _atom_site_aniso_U_23
  _atom_site_aniso_U_13
  _atom_site_aniso_U_12
 Se01 0.0195(19) 0.0195(19) 0.020(3) 0.000 0.000 0.0097(9)
 Cu1B 0.021(5) 0.021(5) 0.022(9) 0.000 0.000 0.010(3)
 Cu2 0.045(6) 0.037(7) 0.016(4) 0.002(4) 0.0009(18) 0.019(4)
 Cu1A 0.024(7) 0.024(7) 0.08(3) 0.000 0.000 0.012(4)

_geom_special_details
;
 All esds (except the esd in the dihedral angle between two l.s. planes)
 are estimated using the full covariance matrix.  The cell esds are taken
 into account individually in the estimation of esds in distances, angles
 and torsion angles; correlations between esds in cell parameters are only
 used when they are defined by crystal symmetry.  An approximate (isotropic)
 treatment of cell esds is used for estimating esds involving l.s. planes.
;
loop_
  _geom_bond_atom_site_label_1
  _geom_bond_atom_site_label_2
  _geom_bond_distance
  _geom_bond_site_symmetry_2
  _geom_bond_publ_flag
 Se01 Cu1B 2.421(3) 1_455 ?
 Se01 Cu1B 2.421(3) 1_565 ?
 Se01 Cu1B 2.421(3) . ?
 Se01 Cu2 2.450(9) 2_665 ?
 Se01 Cu2 2.549(6) 33_545 ?
 Se01 Cu2 2.450(9) . ?
 Se01 Cu2 2.549(6) 32_455 ?
 Se01 Cu2 2.549(6) 31_565 ?
 Se01 Cu2 2.450(9) 3_565 ?
 Se01 Cu1A 2.419(6) 1_565 ?
 Se01 Cu1A 2.419(6) 1_455 ?
 Se01 Cu1A 2.419(6) . ?
 Cu1B Se01 2.421(3) 1_545 ?
 Cu1B Se01 2.421(3) 1_655 ?
 Cu1B Cu1B 2.74(3) 31_655 ?
 Cu1B Cu2 2.791(9) 32_545 ?
 Cu1B Cu2 2.654(15) 2_765 ?
 Cu1B Cu2 2.654(15) 1_545 ?
 Cu1B Cu2 2.045(13) 32_445 ?
 Cu1B Cu2 2.045(13) 31_665 ?
 Cu1B Cu2 2.654(15) 3_565 ?
 Cu1B Cu2 2.791(9) 31_655 ?
 Cu1B Cu2 2.045(13) 33_645 ?
 Cu2 Se01 2.549(6) 31_565 ?
 Cu2 Se01 2.549(6) 31_665 ?
 Cu2 Cu1B 2.045(13) 31_665 ?
 Cu2 Cu1B 2.654(15) 1_565 ?
 Cu2 Cu2 2.307(8) 31_565 ?
 Cu2 Cu2 0.88(2) 2_665 ?
 Cu2 Cu2 0.88(2) 3_565 ?
 Cu2 Cu2 2.132(13) 32_455 ?
 Cu2 Cu2 2.307(8) 31_665 ?
 Cu2 Cu2 2.132(13) 33_655 ?
 Cu2 Cu1A 2.62(2) 31_665 ?
 Cu1A Se01 2.419(6) 1_655 ?
 Cu1A Se01 2.419(6) 1_545 ?
 Cu1A Se01 2.56(3) 19_666 ?
 Cu1A Cu2 2.62(2) 33_645 ?
 Cu1A Cu2 2.62(2) 32_445 ?
 Cu1A Cu2 2.62(2) 31_665 ?

loop_
  _geom_angle_atom_site_label_1
  _geom_angle_atom_site_label_2
  _geom_angle_atom_site_label_3
  _geom_angle
  _geom_angle_site_symmetry_1
  _geom_angle_site_symmetry_3
  _geom_angle_publ_flag
 Cu1B Se01 Cu1B 115.8(2) 1_455 1_565 ?
 Cu1B Se01 Cu1B 115.8(2) 1_455 . ?
 Cu1B Se01 Cu1B 115.8(2) 1_565 . ?
 Cu1B Se01 Cu2 68.3(3) 1_565 31_565 ?
 Cu1B Se01 Cu2 84.1(4) . . ?
 Cu1B Se01 Cu2 48.5(3) 1_455 33_545 ?
 Cu1B Se01 Cu2 48.5(3) 1_565 32_455 ?
 Cu1B Se01 Cu2 48.5(3) 1_455 31_565 ?
 Cu1B Se01 Cu2 84.1(4) 1_455 . ?
 Cu1B Se01 Cu2 66.0(5) 1_565 . ?
 Cu1B Se01 Cu2 84.1(4) . 2_665 ?
 Cu1B Se01 Cu2 134.5(4) . 32_455 ?
 Cu1B Se01 Cu2 84.1(4) 1_455 3_565 ?
 Cu1B Se01 Cu2 68.3(3) 1_455 32_455 ?
 Cu1B Se01 Cu2 84.1(4) 1_565 3_565 ?
 Cu1B Se01 Cu2 66.0(5) 1_455 2_665 ?
 Cu1B Se01 Cu2 68.3(3) . 33_545 ?
 Cu1B Se01 Cu2 134.5(4) 1_565 33_545 ?
 Cu1B Se01 Cu2 134.5(4) . 31_565 ?
 Cu1B Se01 Cu2 84.1(4) 1_565 2_665 ?
 Cu1B Se01 Cu2 66.0(4) . 3_565 ?
 Cu2 Se01 Cu2 20.7(5) 3_565 . ?
 Cu2 Se01 Cu2 50.5(3) 2_665 33_545 ?
 Cu2 Se01 Cu2 94.4(3) 32_455 33_545 ?
 Cu2 Se01 Cu2 69.7(3) 3_565 31_565 ?
 Cu2 Se01 Cu2 19.9(5) 31_565 32_455 ?
 Cu2 Se01 Cu2 78.4(5) 31_565 33_545 ?
 Cu2 Se01 Cu2 54.93(19) 2_665 32_455 ?
 Cu2 Se01 Cu2 20.7(5) 2_665 3_565 ?
 Cu2 Se01 Cu2 69.7(3) . 33_545 ?
 Cu2 Se01 Cu2 54.93(19) 3_565 33_545 ?
 Cu2 Se01 Cu2 54.93(19) . 31_565 ?
 Cu2 Se01 Cu2 20.7(5) 2_665 . ?
 Cu2 Se01 Cu2 69.7(3) 3_565 32_455 ?
 Cu2 Se01 Cu2 50.5(3) 2_665 31_565 ?
 Cu2 Se01 Cu2 50.5(3) . 32_455 ?
 Cu1A Se01 Cu2 63.7(6) 1_565 32_455 ?
 Cu1A Se01 Cu2 107.5(7) 1_455 . ?
 Cu1A Se01 Cu2 89.8(8) . 3_565 ?
 Cu1A Se01 Cu2 89.8(8) 1_565 . ?
 Cu1A Se01 Cu2 63.7(6) 1_455 31_565 ?
 Cu1A Se01 Cu2 157.0(7) . 31_565 ?
 Cu1A Se01 Cu2 157.0(7) 1_565 33_545 ?
 Cu1A Se01 Cu2 81.3(5) 1_455 32_455 ?
 Cu1A Se01 Cu2 107.5(7) 1_565 3_565 ?
 Cu1A Se01 Cu2 81.3(5) 1_565 31_565 ?
 Cu1A Se01 Cu2 107.5(7) 1_455 3_565 ?
 Cu1A Se01 Cu2 157.0(7) . 32_455 ?
 Cu1A Se01 Cu2 107.5(7) . 2_665 ?
 Cu1A Se01 Cu2 89.8(8) 1_455 2_665 ?
 Cu1A Se01 Cu2 63.7(6) 1_455 33_545 ?
 Cu1A Se01 Cu2 107.5(7) . . ?
 Cu1A Se01 Cu2 81.3(5) . 33_545 ?
 Cu1A Se01 Cu2 107.5(7) 1_565 2_665 ?
 Cu1A Se01 Cu1A 115.9(5) 1_565 . ?
 Cu1A Se01 Cu1A 115.9(5) 1_565 1_455 ?
 Cu1A Se01 Cu1A 115.9(5) 1_455 . ?
 Se01 Cu1B Se01 115.8(2) 1_545 . ?
 Se01 Cu1B Se01 115.8(2) 1_655 1_545 ?
 Se01 Cu1B Se01 115.8(2) 1_655 . ?
 Se01 Cu1B Cu1B 102.0(4) . 31_655 ?
 Se01 Cu1B Cu1B 102.0(4) 1_545 31_655 ?
 Se01 Cu1B Cu1B 102.0(4) 1_655 31_655 ?
 Se01 Cu1B Cu2 169.2(4) . 31_655 ?
 Se01 Cu1B Cu2 58.0(2) 1_545 31_655 ?
 Se01 Cu1B Cu2 57.5(3) . 3_565 ?
 Se01 Cu1B Cu2 74.78(18) 1_545 32_545 ?
 Se01 Cu1B Cu2 58.0(2) 1_655 32_545 ?
 Se01 Cu1B Cu2 74.78(18) 1_655 31_655 ?
 Se01 Cu1B Cu2 119.4(3) 1_545 2_765 ?
 Se01 Cu1B Cu2 169.2(4) . 32_545 ?
 Se01 Cu1B Cu2 119.4(3) 1_655 3_565 ?
 Se01 Cu1B Cu2 119.4(3) 1_655 1_545 ?
 Se01 Cu1B Cu2 119.4(3) 1_545 3_565 ?
 Se01 Cu1B Cu2 57.5(3) 1_545 1_545 ?
 Se01 Cu1B Cu2 119.4(3) . 2_765 ?
 Se01 Cu1B Cu2 57.5(3) 1_655 2_765 ?
 Se01 Cu1B Cu2 119.4(3) . 1_545 ?
 Cu1B Cu1B Cu2 72.3(3) 31_655 32_545 ?
 Cu1B Cu1B Cu2 72.3(3) 31_655 31_655 ?
 Cu2 Cu1B Se01 167.5(8) 33_645 . ?
 Cu2 Cu1B Se01 69.00(12) 32_445 1_545 ?
 Cu2 Cu1B Se01 167.5(8) 31_665 1_545 ?
 Cu2 Cu1B Se01 69.00(12) 31_665 1_655 ?
 Cu2 Cu1B Se01 69.00(12) 33_645 1_545 ?
 Cu2 Cu1B Se01 69.00(12) 32_445 . ?
 Cu2 Cu1B Se01 69.00(12) 33_645 1_655 ?
 Cu2 Cu1B Se01 69.00(12) 31_665 . ?
 Cu2 Cu1B Se01 167.5(8) 32_445 1_655 ?
 Cu2 Cu1B Cu1B 65.4(5) 33_645 31_655 ?
 Cu2 Cu1B Cu1B 44.5(3) 3_565 31_655 ?
 Cu2 Cu1B Cu1B 65.4(5) 31_665 31_655 ?
 Cu2 Cu1B Cu1B 44.5(3) 2_765 31_655 ?
 Cu2 Cu1B Cu1B 44.5(3) 1_545 31_655 ?
 Cu2 Cu1B Cu1B 65.4(5) 32_445 31_655 ?
 Cu2 Cu1B Cu2 74.8(5) 1_545 3_565 ?
 Cu2 Cu1B Cu2 63.2(3) 1_545 32_545 ?
 Cu2 Cu1B Cu2 52.0(3) 31_665 2_765 ?
 Cu2 Cu1B Cu2 11.2(3) 33_645 32_545 ?
 Cu2 Cu1B Cu2 11.2(3) 33_645 31_655 ?
 Cu2 Cu1B Cu2 50.1(2) 1_545 31_655 ?
 Cu2 Cu1B Cu2 110.0(7) 33_645 3_565 ?
 Cu2 Cu1B Cu2 103.9(5) 33_645 31_665 ?
 Cu2 Cu1B Cu2 116.2(5) 3_565 32_545 ?
 Cu2 Cu1B Cu2 110.0(7) 31_665 1_545 ?
 Cu2 Cu1B Cu2 115.1(5) 31_665 31_655 ?
 Cu2 Cu1B Cu2 52.0(3) 33_645 2_765 ?
 Cu2 Cu1B Cu2 100.2(4) 32_445 31_655 ?
 Cu2 Cu1B Cu2 116.2(5) 3_565 31_655 ?
 Cu2 Cu1B Cu2 115.1(5) 32_445 32_545 ?
 Cu2 Cu1B Cu2 110.0(7) 32_445 2_765 ?
 Cu2 Cu1B Cu2 103.9(5) 33_645 32_445 ?
 Cu2 Cu1B Cu2 74.8(5) 2_765 3_565 ?
 Cu2 Cu1B Cu2 52.0(3) 32_445 3_565 ?
 Cu2 Cu1B Cu2 52.0(3) 33_645 1_545 ?
 Cu2 Cu1B Cu2 50.1(2) 2_765 32_545 ?
 Cu2 Cu1B Cu2 18.1(4) 31_655 32_545 ?
 Cu2 Cu1B Cu2 52.0(3) 31_665 3_565 ?
 Cu2 Cu1B Cu2 63.2(3) 2_765 31_655 ?
 Cu2 Cu1B Cu2 103.9(5) 32_445 31_665 ?
 Cu2 Cu1B Cu2 74.8(5) 1_545 2_765 ?
 Cu2 Cu1B Cu2 52.0(3) 32_445 1_545 ?
 Cu2 Cu1B Cu2 100.2(4) 31_665 32_545 ?
 Se01 Cu2 Se01 107.2(4) 31_565 31_665 ?
 Se01 Cu2 Se01 125.07(19) . 31_665 ?
 Se01 Cu2 Se01 125.08(19) . 31_565 ?
 Se01 Cu2 Cu1B 101.1(3) 31_565 1_565 ?
 Se01 Cu2 Cu1B 56.5(3) . 1_565 ?
 Se01 Cu2 Cu1B 101.1(3) 31_665 1_565 ?
 Se01 Cu2 Cu1A 146.8(7) . 31_665 ?
 Se01 Cu2 Cu1A 55.8(2) 31_665 31_665 ?
 Se01 Cu2 Cu1A 55.8(2) 31_565 31_665 ?
 Cu1B Cu2 Se01 126.5(6) 31_665 . ?
 Cu1B Cu2 Se01 62.5(3) 31_665 31_665 ?
 Cu1B Cu2 Se01 62.5(3) 31_665 31_565 ?
 Cu1B Cu2 Cu1B 70.1(7) 31_665 1_565 ?
 Cu1B Cu2 Cu2 78.8(3) 31_665 32_455 ?
 Cu1B Cu2 Cu2 78.8(3) 31_665 33_655 ?
 Cu1B Cu2 Cu2 97.0(7) 31_665 31_665 ?
 Cu1B Cu2 Cu2 97.0(6) 31_665 31_565 ?
 Cu2 Cu2 Se01 159.4(8) 31_665 31_565 ?
 Cu2 Cu2 Se01 60.4(3) 31_665 31_665 ?
 Cu2 Cu2 Se01 62.4(3) 33_655 31_665 ?
 Cu2 Cu2 Se01 129.2(3) 3_565 31_565 ?
 Cu2 Cu2 Se01 138.8(3) 32_455 31_665 ?
 Cu2 Cu2 Se01 64.7(4) 31_565 . ?
 Cu2 Cu2 Se01 67.2(4) 33_655 . ?
 Cu2 Cu2 Se01 67.2(4) 32_455 . ?
 Cu2 Cu2 Se01 62.4(3) 32_455 31_565 ?
 Cu2 Cu2 Se01 129.2(3) 2_665 31_665 ?
 Cu2 Cu2 Se01 64.7(4) 31_665 . ?
 Cu2 Cu2 Se01 159.4(8) 31_565 31_665 ?
 Cu2 Cu2 Se01 138.8(3) 33_655 31_565 ?
 Cu2 Cu2 Se01 80.1(3) 3_565 31_665 ?
 Cu2 Cu2 Se01 60.4(3) 31_565 31_565 ?
 Cu2 Cu2 Se01 79.7(2) 2_665 . ?
 Cu2 Cu2 Se01 80.1(3) 2_665 31_565 ?
 Cu2 Cu2 Se01 79.7(2) 3_565 . ?
 Cu2 Cu2 Cu1B 142.0(3) 2_665 31_665 ?
 Cu2 Cu2 Cu1B 49.1(3) 33_655 1_565 ?
 Cu2 Cu2 Cu1B 127.4(2) 3_565 1_565 ?
 Cu2 Cu2 Cu1B 49.1(3) 32_455 1_565 ?
 Cu2 Cu2 Cu1B 127.4(3) 2_665 1_565 ?
 Cu2 Cu2 Cu1B 68.1(5) 31_665 1_565 ?
 Cu2 Cu2 Cu1B 142.0(3) 3_565 31_665 ?
 Cu2 Cu2 Cu1B 68.1(5) 31_565 1_565 ?
 Cu2 Cu2 Cu2 114.8(7) 32_455 31_665 ?
 Cu2 Cu2 Cu2 139.1(3) 2_665 33_655 ?
 Cu2 Cu2 Cu2 139.1(3) 3_565 32_455 ?
 Cu2 Cu2 Cu2 60.001(5) 2_665 3_565 ?
 Cu2 Cu2 Cu2 125.5(8) 31_565 31_665 ?
 Cu2 Cu2 Cu2 114.8(7) 33_655 31_565 ?
 Cu2 Cu2 Cu2 120.5(6) 3_565 31_565 ?
 Cu2 Cu2 Cu2 98.1(6) 32_455 33_655 ?
 Cu2 Cu2 Cu2 89.999(8) 3_565 33_655 ?
 Cu2 Cu2 Cu2 90.000(9) 2_665 32_455 ?
 Cu2 Cu2 Cu2 120.5(6) 2_665 31_665 ?
 Cu2 Cu2 Cu2 67.6(6) 2_665 31_565 ?
 Cu2 Cu2 Cu2 67.6(6) 3_565 31_665 ?
 Cu2 Cu2 Cu2 22.4(6) 32_455 31_565 ?
 Cu2 Cu2 Cu2 22.4(6) 33_655 31_665 ?
 Cu2 Cu2 Cu1A 127.9(4) 3_565 31_665 ?
 Cu2 Cu2 Cu1A 92.0(4) 33_655 31_665 ?
 Cu2 Cu2 Cu1A 92.0(4) 32_455 31_665 ?
 Cu2 Cu2 Cu1A 127.9(4) 2_665 31_665 ?
 Cu2 Cu2 Cu1A 105.5(6) 31_565 31_665 ?
 Cu2 Cu2 Cu1A 105.5(6) 31_665 31_665 ?
 Se01 Cu1A Se01 115.9(5) 1_545 . ?
 Se01 Cu1A Se01 115.9(5) 1_545 1_655 ?
 Se01 Cu1A Se01 115.9(5) 1_655 . ?
 Se01 Cu1A Se01 101.8(7) 1_545 19_666 ?
 Se01 Cu1A Se01 101.8(7) 1_655 19_666 ?
 Se01 Cu1A Se01 101.8(7) . 19_666 ?
 Se01 Cu1A Cu2 60.6(4) 1_545 32_445 ?
 Se01 Cu1A Cu2 134.8(5) 19_666 33_645 ?
 Se01 Cu1A Cu2 123.4(12) . 33_645 ?
 Se01 Cu1A Cu2 123.4(12) 1_655 32_445 ?
 Se01 Cu1A Cu2 123.4(12) 1_545 31_665 ?
 Se01 Cu1A Cu2 60.6(4) 1_655 33_645 ?
 Se01 Cu1A Cu2 134.8(5) 19_666 31_665 ?
 Se01 Cu1A Cu2 60.6(4) . 31_665 ?
 Se01 Cu1A Cu2 60.6(4) 1_545 33_645 ?
 Se01 Cu1A Cu2 60.6(4) 1_655 31_665 ?
 Se01 Cu1A Cu2 134.8(5) 19_666 32_445 ?
 Se01 Cu1A Cu2 60.6(4) . 32_445 ?
 Cu2 Cu1A Cu2 75.8(8) 33_645 32_445 ?
 Cu2 Cu1A Cu2 75.8(8) 33_645 31_665 ?
 Cu2 Cu1A Cu2 75.8(8) 32_445 31_665 ?

#===END
data_Cu2-xSe_bulk_100K
_database_code_depnum_ccdc_archive 'CCDC 1543677'
_audit_creation_date              2016-11-28
_audit_creation_method
;
Olex2 1.2
(compiled 2016.11.07 svn.r3353 for OlexSys, GUI svn.r5261)
;
_publ_contact_author_address      ?
_publ_contact_author_email        ?
_publ_contact_author_id_orcid     ?
_publ_contact_author_name         ''
_publ_contact_author_phone        ?
_publ_section_references
;
Dolomanov, O.V., Bourhis, L.J., Gildea, R.J, Howard, J.A.K. & Puschmann, H.
 (2009), J. Appl. Cryst. 42, 339-341.

Sheldrick, G.M. (2015). Acta Cryst. A71, 3-8.

Sheldrick, G.M. (2015). Acta Cryst. C71, 3-8.
;
_chemical_name_common             ?
_chemical_name_systematic         ?
_chemical_formula_moiety          '0.33(Cu5.66 Se3)'
_chemical_formula_sum             'Cu1.89 Se'
_chemical_formula_weight          198.94
_chemical_melting_point           ?
_chemical_oxdiff_formula          Cu2Se
loop_
  _atom_type_symbol
  _atom_type_description
  _atom_type_scat_dispersion_real
  _atom_type_scat_dispersion_imag
  _atom_type_scat_source
 'Cu' 'Cu' 0.3201 1.2651 'International Tables Vol C Tables 4.2.6.8 and 6.1.1.4'
 'Se' 'Se' -0.0929 2.2259
 'International Tables Vol C Tables 4.2.6.8 and 6.1.1.4'

_shelx_space_group_comment
;
The symmetry employed for this shelxl refinement is uniquely defined
by the following loop, which should always be used as a source of
symmetry information in preference to the above space-group names.
They are only intended as comments.
;
_space_group_crystal_system       'trigonal'
_space_group_IT_number            166
_space_group_name_H-M_alt         'R -3 m'
_space_group_name_Hall            '-R 3 2"'
loop_
  _space_group_symop_operation_xyz
 'x, y, z'
 '-y, x-y, z'
 '-x+y, -x, z'
 'y, x, -z'
 'x-y, -y, -z'
 '-x, -x+y, -z'
 'x+2/3, y+1/3, z+1/3'
 '-y+2/3, x-y+1/3, z+1/3'
 '-x+y+2/3, -x+1/3, z+1/3'
 'y+2/3, x+1/3, -z+1/3'
 'x-y+2/3, -y+1/3, -z+1/3'
 '-x+2/3, -x+y+1/3, -z+1/3'
 'x+1/3, y+2/3, z+2/3'
 '-y+1/3, x-y+2/3, z+2/3'
 '-x+y+1/3, -x+2/3, z+2/3'
 'y+1/3, x+2/3, -z+2/3'
 'x-y+1/3, -y+2/3, -z+2/3'
 '-x+1/3, -x+y+2/3, -z+2/3'
 '-x, -y, -z'
 'y, -x+y, -z'
 'x-y, x, -z'
 '-y, -x, z'
 '-x+y, y, z'
 'x, x-y, z'
 '-x+2/3, -y+1/3, -z+1/3'
 'y+2/3, -x+y+1/3, -z+1/3'
 'x-y+2/3, x+1/3, -z+1/3'
 '-y+2/3, -x+1/3, z+1/3'
 '-x+y+2/3, y+1/3, z+1/3'
 'x+2/3, x-y+1/3, z+1/3'
 '-x+1/3, -y+2/3, -z+2/3'
 'y+1/3, -x+y+2/3, -z+2/3'
 'x-y+1/3, x+2/3, -z+2/3'
 '-y+1/3, -x+2/3, z+2/3'
 '-x+y+1/3, y+2/3, z+2/3'
 'x+1/3, x-y+2/3, z+2/3'

_cell_length_a                    4.1019(16)
_cell_length_b                    4.1019(16)
_cell_length_c                    20.533(9)
_cell_angle_alpha                 90
_cell_angle_beta                  90
_cell_angle_gamma                 120
_cell_volume                      299.2(3)
_cell_formula_units_Z             6
_cell_measurement_reflns_used     154
_cell_measurement_temperature     99.99(14)
_cell_measurement_theta_max       24.2210
_cell_measurement_theta_min       2.9560
_shelx_estimated_absorpt_T_max    ?
_shelx_estimated_absorpt_T_min    ?
_exptl_absorpt_coefficient_mu     37.884
_exptl_absorpt_correction_T_max   1.00000
_exptl_absorpt_correction_T_min   0.31574
_exptl_absorpt_correction_type    multi-scan
_exptl_absorpt_process_details
;
CrysAlisPro 1.171.38.41 (Rigaku Oxford Diffraction, 2015)
Empirical absorption correction using spherical harmonics,
 implemented in SCALE3 ABSPACK scaling algorithm.
;
_exptl_absorpt_special_details    ?
_exptl_crystal_colour             'metallic grayish gray'
_exptl_crystal_colour_lustre      metallic
_exptl_crystal_colour_modifier    grayish
_exptl_crystal_colour_primary     gray
_exptl_crystal_density_diffrn     6.625
_exptl_crystal_density_meas       ?
_exptl_crystal_density_method     ?
_exptl_crystal_description        plate
_exptl_crystal_F_000              533
_exptl_crystal_preparation        ?
_exptl_crystal_size_max           0.07
_exptl_crystal_size_mid           0.025
_exptl_crystal_size_min           0.015
_exptl_transmission_factor_max    ?
_exptl_transmission_factor_min    ?
_diffrn_reflns_av_R_equivalents   0.1405
_diffrn_reflns_av_unetI/netI      0.0593
_diffrn_reflns_Laue_measured_fraction_full 1.000
_diffrn_reflns_Laue_measured_fraction_max 1.000
_diffrn_reflns_limit_h_max        4
_diffrn_reflns_limit_h_min        -4
_diffrn_reflns_limit_k_max        4
_diffrn_reflns_limit_k_min        -4
_diffrn_reflns_limit_l_max        22
_diffrn_reflns_limit_l_min        -22
_diffrn_reflns_number             785
_diffrn_reflns_point_group_measured_fraction_full 1.000
_diffrn_reflns_point_group_measured_fraction_max 1.000
_diffrn_reflns_theta_full         23.183
_diffrn_reflns_theta_max          23.183
_diffrn_reflns_theta_min          2.976
_diffrn_ambient_environment       N~2~
_diffrn_ambient_temperature       99.99(14)
_diffrn_detector                  'CCD plate'
_diffrn_detector_area_resol_mean  10.3590
_diffrn_detector_type             Atlas
_diffrn_measured_fraction_theta_full 1.000
_diffrn_measured_fraction_theta_max 1.000
_diffrn_measurement_details
;
List of Runs (angles in degrees, time in seconds):

  # Type    Start    End  Width  t~exp~   \w     \q     \k     \f   Frames
--------------------------------------------------------------------------
  1  \w    -25.00 119.00   1.00   60.00    --   18.69  77.00 150.00  144
  2  \w    -63.00  80.00   1.00   60.00    --  -19.78  77.00 -90.00  143
  3  \w    -63.00  80.00   1.00   60.00    --  -19.78  77.00  30.00  143
  4  \w    -28.00  83.00   1.00   60.00    --   18.69  38.00  30.00  111
;
_diffrn_measurement_device        'four-circle diffractometer'
_diffrn_measurement_device_type   'SuperNova, Single source at offset, Atlas'
_diffrn_measurement_method        '\w scans'
_diffrn_orient_matrix_type
'CrysAlisPro convention (1999,Acta A55,543-557)'
_diffrn_orient_matrix_UB_11       0.0689780000
_diffrn_orient_matrix_UB_12       0.1698775000
_diffrn_orient_matrix_UB_13       0.0179270000
_diffrn_orient_matrix_UB_21       0.1870307000
_diffrn_orient_matrix_UB_22       0.0366839000
_diffrn_orient_matrix_UB_23       -0.0041861000
_diffrn_orient_matrix_UB_31       0.0140752000
_diffrn_orient_matrix_UB_32       0.0982697000
_diffrn_orient_matrix_UB_33       -0.0292080000
_diffrn_radiation_monochromator   mirror
_diffrn_radiation_probe           x-ray
_diffrn_radiation_type            MoK\a
_diffrn_radiation_wavelength      0.71073
_diffrn_source                    'micro-focus sealed X-ray tube'
_diffrn_source_type               'SuperNova (Mo) X-ray Source'
_reflns_Friedel_coverage          0.000
_reflns_Friedel_fraction_full     .
_reflns_Friedel_fraction_max      .
_reflns_number_gt                 63
_reflns_number_total              72
_reflns_odcompleteness_completeness 100.00
_reflns_odcompleteness_iscentric  1
_reflns_odcompleteness_theta      23.21
_reflns_special_details
;
 Reflections were merged by SHELXL according to the crystal
 class for the calculation of statistics and refinement.
 
 _reflns_Friedel_fraction is defined as the number of unique
 Friedel pairs measured divided by the number that would be
 possible theoretically, ignoring centric projections and
 systematic absences.
;
_reflns_threshold_expression      'I > 2\s(I)'
_computing_cell_refinement        'CrysAlisPro 1.171.38.41 (Rigaku OD, 2015)'
_computing_data_collection        'CrysAlisPro 1.171.38.41 (Rigaku OD, 2015)'
_computing_data_reduction         'CrysAlisPro 1.171.38.41 (Rigaku OD, 2015)'
_computing_molecular_graphics     'Olex2 (Dolomanov et al., 2009)'
_computing_publication_material   'Olex2 (Dolomanov et al., 2009)'
_computing_structure_refinement   'ShelXL (Sheldrick, 2015)'
_computing_structure_solution     'ShelXT (Sheldrick, 2015)'
_refine_diff_density_max          2.741
_refine_diff_density_min          -1.283
_refine_diff_density_rms          0.474
_refine_ls_extinction_coef        .
_refine_ls_extinction_method      none
_refine_ls_goodness_of_fit_ref    1.070
_refine_ls_hydrogen_treatment     undef
_refine_ls_matrix_type            full
_refine_ls_number_parameters      15
_refine_ls_number_reflns          72
_refine_ls_number_restraints      0
_refine_ls_R_factor_all           0.0860
_refine_ls_R_factor_gt            0.0791
_refine_ls_restrained_S_all       1.070
_refine_ls_shift/su_max           0.000
_refine_ls_shift/su_mean          0.000
_refine_ls_structure_factor_coef  Fsqd
_refine_ls_weighting_details
'w=1/[\s^2^(Fo^2^)+(0.1541P)^2^] where P=(Fo^2^+2Fc^2^)/3'
_refine_ls_weighting_scheme       calc
_refine_ls_wR_factor_gt           0.1837
_refine_ls_wR_factor_ref          0.1916
_refine_special_details           ?
_olex2_refinement_description
;
1. Uiso/Uaniso restraints and constraints
Uanis(Se) = Uanis(Cu1B) = Uanis(Cu1A)
;
_atom_sites_solution_hydrogens    .
_atom_sites_solution_primary      direct
_atom_sites_solution_secondary    ?
loop_
  _atom_site_label
  _atom_site_type_symbol
  _atom_site_fract_x
  _atom_site_fract_y
  _atom_site_fract_z
  _atom_site_U_iso_or_equiv
  _atom_site_adp_type
  _atom_site_occupancy
  _atom_site_site_symmetry_order
  _atom_site_calc_flag
  _atom_site_refinement_flags_posn
  _atom_site_refinement_flags_adp
  _atom_site_refinement_flags_occupancy
  _atom_site_disorder_assembly
  _atom_site_disorder_group
 Se Se 0.6667 0.3333 0.59295(19) 0.045(2) Uani 1 6 d S T P . .
 Cu1B Cu 0.6667 0.3333 0.7663(4) 0.045(2) Uani 0.624(14) 6 d S T P A 2
 Cu1A Cu 0.6667 0.3333 0.7171(8) 0.045(2) Uani 0.329(10) 6 d S T P A 2
 Cu2 Cu 0.4035(11) 0.5965(11) 0.8091(4) 0.049(5) Uani 0.312(10) 2 d S T P A 2

loop_
  _atom_site_aniso_label
  _atom_site_aniso_U_11
  _atom_site_aniso_U_22
  _atom_site_aniso_U_33
  _atom_site_aniso_U_23
  _atom_site_aniso_U_13
  _atom_site_aniso_U_12
 Se 0.053(2) 0.053(2) 0.029(3) 0.000 0.000 0.0267(12)
 Cu1B 0.053(2) 0.053(2) 0.029(3) 0.000 0.000 0.0267(12)
 Cu1A 0.053(2) 0.053(2) 0.029(3) 0.000 0.000 0.0267(12)
 Cu2 0.064(6) 0.064(6) 0.026(5) 0.0005(16) -0.0005(16) 0.039(4)

_geom_special_details
;
 All esds (except the esd in the dihedral angle between two l.s. planes)
 are estimated using the full covariance matrix.  The cell esds are taken
 into account individually in the estimation of esds in distances, angles
 and torsion angles; correlations between esds in cell parameters are only
 used when they are defined by crystal symmetry.  An approximate (isotropic)
 treatment of cell esds is used for estimating esds involving l.s. planes.
;
loop_
  _geom_bond_atom_site_label_1
  _geom_bond_atom_site_label_2
  _geom_bond_distance
  _geom_bond_site_symmetry_2
  _geom_bond_publ_flag
 Se Cu1B 2.427(2) 25_656 ?
 Se Cu1B 2.427(2) 25_556 ?
 Se Cu1B 2.427(2) 25_666 ?
 Se Cu1A 2.416(4) 25_656 ?
 Se Cu1A 2.416(4) 25_666 ?
 Se Cu1A 2.550(15) . ?
 Se Cu1A 2.416(4) 25_556 ?
 Se Cu2 2.457(8) 15_554 ?
 Se Cu2 2.457(8) 13_544 ?
 Se Cu2 2.457(8) 14_654 ?
 Se Cu2 2.582(5) 27_546 ?
 Se Cu2 2.582(5) 26_556 ?
 Cu1B Se 2.427(2) 25_656 ?
 Cu1B Se 2.427(2) 25_666 ?
 Cu1B Se 2.427(2) 25_556 ?
 Cu1B Cu1B 2.751(15) 31_656 ?
 Cu1B Cu1A 1.010(15) . ?
 Cu1B Cu2 2.795(6) 1_655 ?
 Cu1B Cu2 2.066(8) . ?
 Cu1B Cu2 2.646(10) 31_656 ?
 Cu1B Cu2 2.066(9) 3_665 ?
 Cu1B Cu2 2.646(10) 33_546 ?
 Cu1B Cu2 2.646(10) 32_556 ?
 Cu1B Cu2 2.066(9) 2_655 ?
 Cu1A Se 2.416(4) 25_656 ?
 Cu1A Se 2.416(4) 25_666 ?
 Cu1A Se 2.416(4) 25_556 ?
 Cu1A Cu2 2.658(14) 2_655 ?
 Cu1A Cu2 2.658(14) 3_665 ?
 Cu1A Cu2 2.658(14) . ?
 Cu2 Se 2.582(5) 25_666 ?
 Cu2 Se 2.582(5) 25_556 ?
 Cu2 Se 2.457(8) 7_455 ?
 Cu2 Cu1B 2.646(10) 31_656 ?
 Cu2 Cu2 0.864(14) 3_565 ?
 Cu2 Cu2 2.117(10) 32_556 ?
 Cu2 Cu2 2.287(7) 31_556 ?
 Cu2 Cu2 2.117(10) 33_546 ?
 Cu2 Cu2 0.864(14) 2_665 ?
 Cu2 Cu2 2.287(7) 31_666 ?

loop_
  _geom_angle_atom_site_label_1
  _geom_angle_atom_site_label_2
  _geom_angle_atom_site_label_3
  _geom_angle
  _geom_angle_site_symmetry_1
  _geom_angle_site_symmetry_3
  _geom_angle_publ_flag
 Cu1B Se Cu1B 115.32(14) 25_656 25_556 ?
 Cu1B Se Cu1B 115.32(14) 25_656 25_666 ?
 Cu1B Se Cu1B 115.32(14) 25_556 25_666 ?
 Cu1B Se Cu1A 102.7(2) 25_556 . ?
 Cu1B Se Cu1A 102.68(19) 25_666 . ?
 Cu1B Se Cu1A 102.7(2) 25_656 . ?
 Cu1B Se Cu2 83.3(2) 25_656 15_554 ?
 Cu1B Se Cu2 83.3(2) 25_666 13_544 ?
 Cu1B Se Cu2 48.58(18) 25_656 27_546 ?
 Cu1B Se Cu2 83.3(2) 25_666 15_554 ?
 Cu1B Se Cu2 48.58(18) 25_656 26_556 ?
 Cu1B Se Cu2 67.7(2) 25_666 26_556 ?
 Cu1B Se Cu2 83.3(2) 25_556 13_544 ?
 Cu1B Se Cu2 65.6(3) 25_656 13_544 ?
 Cu1B Se Cu2 65.6(3) 25_666 14_654 ?
 Cu1B Se Cu2 132.9(3) 25_666 27_546 ?
 Cu1B Se Cu2 65.6(3) 25_556 15_554 ?
 Cu1B Se Cu2 83.3(2) 25_556 14_654 ?
 Cu1B Se Cu2 83.3(2) 25_656 14_654 ?
 Cu1B Se Cu2 67.7(2) 25_556 27_546 ?
 Cu1B Se Cu2 132.9(3) 25_556 26_556 ?
 Cu1A Se Cu1B 121.44(5) 25_656 25_556 ?
 Cu1A Se Cu1B 24.1(4) 25_556 25_556 ?
 Cu1A Se Cu1B 121.44(5) 25_666 25_556 ?
 Cu1A Se Cu1B 121.44(5) 25_556 25_666 ?
 Cu1A Se Cu1B 24.1(4) 25_656 25_656 ?
 Cu1A Se Cu1B 121.44(5) 25_656 25_666 ?
 Cu1A Se Cu1B 121.44(5) 25_666 25_656 ?
 Cu1A Se Cu1B 121.44(5) 25_556 25_656 ?
 Cu1A Se Cu1B 24.1(4) 25_666 25_666 ?
 Cu1A Se Cu1A 116.2(3) 25_656 25_666 ?
 Cu1A Se Cu1A 78.6(4) 25_556 . ?
 Cu1A Se Cu1A 78.6(4) 25_656 . ?
 Cu1A Se Cu1A 116.2(3) 25_656 25_556 ?
 Cu1A Se Cu1A 116.2(3) 25_666 25_556 ?
 Cu1A Se Cu1A 78.6(4) 25_666 . ?
 Cu1A Se Cu2 123.13(17) . 26_556 ?
 Cu1A Se Cu2 89.7(5) 25_666 14_654 ?
 Cu1A Se Cu2 64.1(3) 25_656 27_546 ?
 Cu1A Se Cu2 64.1(3) 25_656 26_556 ?
 Cu1A Se Cu2 81.3(3) 25_556 27_546 ?
 Cu1A Se Cu2 107.0(4) 25_656 14_654 ?
 Cu1A Se Cu2 107.0(4) 25_556 13_544 ?
 Cu1A Se Cu2 107.0(4) 25_666 13_544 ?
 Cu1A Se Cu2 81.3(3) 25_666 26_556 ?
 Cu1A Se Cu2 89.7(5) 25_556 15_554 ?
 Cu1A Se Cu2 155.8(5) 25_556 26_556 ?
 Cu1A Se Cu2 107.0(4) 25_656 15_554 ?
 Cu1A Se Cu2 89.7(5) 25_656 13_544 ?
 Cu1A Se Cu2 155.8(5) 25_666 27_546 ?
 Cu1A Se Cu2 107.0(4) 25_556 14_654 ?
 Cu1A Se Cu2 107.0(4) 25_666 15_554 ?
 Cu1A Se Cu2 123.13(17) . 27_546 ?
 Cu2 Se Cu1A 168.29(19) 13_544 . ?
 Cu2 Se Cu1A 168.3(2) 14_654 . ?
 Cu2 Se Cu1A 168.3(2) 15_554 . ?
 Cu2 Se Cu2 68.4(2) 15_554 26_556 ?
 Cu2 Se Cu2 49.6(2) 13_544 26_556 ?
 Cu2 Se Cu2 49.6(2) 13_544 27_546 ?
 Cu2 Se Cu2 20.2(3) 15_554 14_654 ?
 Cu2 Se Cu2 68.4(2) 14_654 27_546 ?
 Cu2 Se Cu2 20.2(3) 13_544 14_654 ?
 Cu2 Se Cu2 20.2(3) 13_544 15_554 ?
 Cu2 Se Cu2 53.91(17) 14_654 26_556 ?
 Cu2 Se Cu2 77.7(4) 27_546 26_556 ?
 Cu2 Se Cu2 53.91(17) 15_554 27_546 ?
 Se Cu1B Se 115.32(14) 25_656 25_666 ?
 Se Cu1B Se 115.32(14) 25_656 25_556 ?
 Se Cu1B Se 115.32(14) 25_556 25_666 ?
 Se Cu1B Cu1B 102.7(2) 25_666 31_656 ?
 Se Cu1B Cu1B 102.68(19) 25_556 31_656 ?
 Se Cu1B Cu1B 102.7(2) 25_656 31_656 ?
 Se Cu1B Cu2 57.73(19) 25_666 32_556 ?
 Se Cu1B Cu2 169.4(2) 25_556 1_655 ?
 Se Cu1B Cu2 120.00(17) 25_656 32_556 ?
 Se Cu1B Cu2 120.00(17) 25_656 33_546 ?
 Se Cu1B Cu2 57.73(19) 25_556 33_546 ?
 Se Cu1B Cu2 75.09(13) 25_666 1_655 ?
 Se Cu1B Cu2 120.00(17) 25_666 31_656 ?
 Se Cu1B Cu2 120.00(17) 25_666 33_546 ?
 Se Cu1B Cu2 57.73(18) 25_656 31_656 ?
 Se Cu1B Cu2 120.00(17) 25_556 31_656 ?
 Se Cu1B Cu2 120.00(17) 25_556 32_556 ?
 Se Cu1B Cu2 58.77(16) 25_656 1_655 ?
 Cu1B Cu1B Cu2 71.7(2) 31_656 1_655 ?
 Cu1A Cu1B Se 77.3(2) . 25_656 ?
 Cu1A Cu1B Se 77.32(19) . 25_556 ?
 Cu1A Cu1B Se 77.3(2) . 25_666 ?
 Cu1A Cu1B Cu1B 180.0 . 31_656 ?
 Cu1A Cu1B Cu2 115.2(3) . 2_655 ?
 Cu1A Cu1B Cu2 115.2(3) . . ?
 Cu1A Cu1B Cu2 135.0(2) . 32_556 ?
 Cu1A Cu1B Cu2 108.3(2) . 1_655 ?
 Cu1A Cu1B Cu2 135.0(2) . 31_656 ?
 Cu1A Cu1B Cu2 115.2(3) . 3_665 ?
 Cu1A Cu1B Cu2 135.0(2) . 33_546 ?
 Cu2 Cu1B Se 69.63(11) 3_665 25_666 ?
 Cu2 Cu1B Se 69.63(11) 2_655 25_656 ?
 Cu2 Cu1B Se 167.5(4) . 25_656 ?
 Cu2 Cu1B Se 167.5(4) 2_655 25_666 ?
 Cu2 Cu1B Se 69.63(11) . 25_666 ?
 Cu2 Cu1B Se 167.5(4) 3_665 25_556 ?
 Cu2 Cu1B Se 69.63(11) . 25_556 ?
 Cu2 Cu1B Se 69.63(11) 2_655 25_556 ?
 Cu2 Cu1B Se 69.63(11) 3_665 25_656 ?
 Cu2 Cu1B Cu1B 64.8(3) . 31_656 ?
 Cu2 Cu1B Cu1B 45.0(2) 33_546 31_656 ?
 Cu2 Cu1B Cu1B 45.0(2) 31_656 31_656 ?
 Cu2 Cu1B Cu1B 45.0(2) 32_556 31_656 ?
 Cu2 Cu1B Cu1B 64.8(3) 2_655 31_656 ?
 Cu2 Cu1B Cu1B 64.8(3) 3_665 31_656 ?
 Cu2 Cu1B Cu2 51.63(17) . 32_556 ?
 Cu2 Cu1B Cu2 109.8(4) 2_655 32_556 ?
 Cu2 Cu1B Cu2 11.07(18) 3_665 1_655 ?
 Cu2 Cu1B Cu2 114.3(3) . 1_655 ?
 Cu2 Cu1B Cu2 51.63(17) 3_665 32_556 ?
 Cu2 Cu1B Cu2 51.63(17) . 33_546 ?
 Cu2 Cu1B Cu2 99.7(3) 2_655 1_655 ?
 Cu2 Cu1B Cu2 109.8(4) . 31_656 ?
 Cu2 Cu1B Cu2 103.2(3) 3_665 2_655 ?
 Cu2 Cu1B Cu2 103.2(3) 2_655 . ?
 Cu2 Cu1B Cu2 109.8(4) 3_665 33_546 ?
 Cu2 Cu1B Cu2 103.2(3) 3_665 . ?
 Cu2 Cu1B Cu2 116.1(3) 33_546 1_655 ?
 Cu2 Cu1B Cu2 51.63(17) 2_655 31_656 ?
 Cu2 Cu1B Cu2 75.4(3) 32_556 31_656 ?
 Cu2 Cu1B Cu2 75.4(3) 32_556 33_546 ?
 Cu2 Cu1B Cu2 49.62(15) 31_656 1_655 ?
 Cu2 Cu1B Cu2 75.4(3) 33_546 31_656 ?
 Cu2 Cu1B Cu2 62.69(18) 32_556 1_655 ?
 Cu2 Cu1B Cu2 51.63(17) 2_655 33_546 ?
 Cu2 Cu1B Cu2 51.63(17) 3_665 31_656 ?
 Se Cu1A Se 116.2(3) 25_656 25_556 ?
 Se Cu1A Se 101.4(4) 25_666 . ?
 Se Cu1A Se 116.2(3) 25_656 25_666 ?
 Se Cu1A Se 101.4(4) 25_656 . ?
 Se Cu1A Se 116.2(3) 25_666 25_556 ?
 Se Cu1A Se 101.4(4) 25_556 . ?
 Se Cu1A Cu2 123.3(7) 25_656 . ?
 Se Cu1A Cu2 61.0(2) 25_666 . ?
 Se Cu1A Cu2 135.3(3) . 3_665 ?
 Se Cu1A Cu2 123.3(7) 25_666 2_655 ?
 Se Cu1A Cu2 135.3(3) . . ?
 Se Cu1A Cu2 61.0(2) 25_656 3_665 ?
 Se Cu1A Cu2 61.0(2) 25_656 2_655 ?
 Se Cu1A Cu2 123.3(7) 25_556 3_665 ?
 Se Cu1A Cu2 61.0(2) 25_556 2_655 ?
 Se Cu1A Cu2 135.3(3) . 2_655 ?
 Se Cu1A Cu2 61.0(2) 25_556 . ?
 Se Cu1A Cu2 61.0(2) 25_666 3_665 ?
 Cu1B Cu1A Se 78.6(4) . 25_666 ?
 Cu1B Cu1A Se 78.6(4) . 25_556 ?
 Cu1B Cu1A Se 78.6(4) . 25_656 ?
 Cu1B Cu1A Se 180.0 . . ?
 Cu1B Cu1A Cu2 44.7(3) . 2_655 ?
 Cu1B Cu1A Cu2 44.7(3) . 3_665 ?
 Cu1B Cu1A Cu2 44.7(3) . . ?
 Cu2 Cu1A Cu2 75.1(5) 2_655 . ?
 Cu2 Cu1A Cu2 75.1(5) 3_665 . ?
 Cu2 Cu1A Cu2 75.1(5) 3_665 2_655 ?
 Se Cu2 Se 126.09(17) 7_455 25_556 ?
 Se Cu2 Se 126.09(17) 7_455 25_666 ?
 Se Cu2 Se 105.2(3) 25_556 25_666 ?
 Se Cu2 Cu1B 56.7(2) 7_455 31_656 ?
 Se Cu2 Cu1B 101.5(2) 25_666 31_656 ?
 Se Cu2 Cu1B 101.5(2) 25_556 31_656 ?
 Se Cu2 Cu1A 54.89(16) 25_666 . ?
 Se Cu2 Cu1A 147.0(4) 7_455 . ?
 Se Cu2 Cu1A 54.89(16) 25_556 . ?
 Cu1B Cu2 Se 126.9(4) . 7_455 ?
 Cu1B Cu2 Se 61.79(18) . 25_666 ?
 Cu1B Cu2 Se 61.79(18) . 25_556 ?
 Cu1B Cu2 Cu1B 70.2(4) . 31_656 ?
 Cu1B Cu2 Cu1A 90.3(4) 31_656 . ?
 Cu1B Cu2 Cu1A 20.1(3) . . ?
 Cu1B Cu2 Cu2 78.5(2) . 32_556 ?
 Cu1B Cu2 Cu2 96.4(4) . 31_666 ?
 Cu1B Cu2 Cu2 96.4(4) . 31_556 ?
 Cu1B Cu2 Cu2 78.5(2) . 33_546 ?
 Cu2 Cu2 Se 79.88(16) 3_565 7_455 ?
 Cu2 Cu2 Se 80.37(19) 2_665 25_666 ?
 Cu2 Cu2 Se 62.1(3) 32_556 25_666 ?
 Cu2 Cu2 Se 158.2(6) 31_556 25_666 ?
 Cu2 Cu2 Se 65.8(3) 31_556 7_455 ?
 Cu2 Cu2 Se 80.37(19) 3_565 25_556 ?
 Cu2 Cu2 Se 68.3(4) 33_546 7_455 ?
 Cu2 Cu2 Se 60.2(2) 31_666 25_666 ?
 Cu2 Cu2 Se 158.2(6) 31_666 25_556 ?
 Cu2 Cu2 Se 60.2(2) 31_556 25_556 ?
 Cu2 Cu2 Se 68.3(4) 32_556 7_455 ?
 Cu2 Cu2 Se 128.83(17) 3_565 25_666 ?
 Cu2 Cu2 Se 138.3(2) 32_556 25_556 ?
 Cu2 Cu2 Se 128.83(17) 2_665 25_556 ?
 Cu2 Cu2 Se 62.1(3) 33_546 25_556 ?
 Cu2 Cu2 Se 79.88(16) 2_665 7_455 ?
 Cu2 Cu2 Se 65.8(3) 31_666 7_455 ?
 Cu2 Cu2 Se 138.3(2) 33_546 25_666 ?
 Cu2 Cu2 Cu1B 141.61(17) 3_565 . ?
 Cu2 Cu2 Cu1B 49.9(2) 32_556 31_656 ?
 Cu2 Cu2 Cu1B 127.72(17) 2_665 31_656 ?
 Cu2 Cu2 Cu1B 68.6(4) 31_666 31_656 ?
 Cu2 Cu2 Cu1B 127.72(17) 3_565 31_656 ?
 Cu2 Cu2 Cu1B 68.6(4) 31_556 31_656 ?
 Cu2 Cu2 Cu1B 49.9(2) 33_546 31_656 ?
 Cu2 Cu2 Cu1B 141.61(17) 2_665 . ?
 Cu2 Cu2 Cu1A 127.5(2) 2_665 . ?
 Cu2 Cu2 Cu1A 104.6(4) 31_666 . ?
 Cu2 Cu2 Cu1A 104.6(4) 31_556 . ?
 Cu2 Cu2 Cu1A 91.3(3) 33_546 . ?
 Cu2 Cu2 Cu1A 91.3(3) 32_556 . ?
 Cu2 Cu2 Cu1A 127.5(2) 3_565 . ?
 Cu2 Cu2 Cu2 22.2(4) 32_556 31_666 ?
 Cu2 Cu2 Cu2 90.000(13) 3_565 33_546 ?
 Cu2 Cu2 Cu2 116.5(6) 33_546 31_666 ?
 Cu2 Cu2 Cu2 99.7(5) 32_556 33_546 ?
 Cu2 Cu2 Cu2 67.8(4) 3_565 31_556 ?
 Cu2 Cu2 Cu2 139.9(2) 2_665 33_546 ?
 Cu2 Cu2 Cu2 22.2(4) 33_546 31_556 ?
 Cu2 Cu2 Cu2 116.5(6) 32_556 31_556 ?
 Cu2 Cu2 Cu2 121.3(4) 3_565 31_666 ?
 Cu2 Cu2 Cu2 90.000(16) 2_665 32_556 ?
 Cu2 Cu2 Cu2 121.3(4) 2_665 31_556 ?
 Cu2 Cu2 Cu2 139.9(2) 3_565 32_556 ?
 Cu2 Cu2 Cu2 67.8(4) 2_665 31_666 ?
 Cu2 Cu2 Cu2 60.00(3) 3_565 2_665 ?
 Cu2 Cu2 Cu2 127.5(7) 31_666 31_556 ?

#===END
