# Supplementary material for: Crystal structure across the β to α phase transition in thermoelectric Cu2−xSe
Source: IUCrJ. 2017 Jun 13;4(Pt 4):476–85. doi: 10.1107/S2052252517005553 (PMC5571810; doi:10.1107/S2052252517005553)
Supplement: Supplementary file 2 [file m-04-00476-Cu1p95Se_CVT1_100Ksup2.fcf]

#
# h,k,l, Fo-squared, sigma(Fo-squared), Fc and phi(calc)
#
#data_cu1.95se_cvt1_100k
data_Cu1p95Se_CVT1_100K
_shelx_title ' cu2se_br2_hot_100kr2_a.res in R-3m'
_shelx_refln_list_code          6
_shelx_F_calc_maximum      313.71
_exptl_crystal_F_000       543.30
_reflns_d_resolution_high  0.8030

loop_
 _space_group_symop_operation_xyz
 'x, y, z'
 '-y, x-y, z'
 '-x+y, -x, z'
 'y, x, -z'
 'x-y, -y, -z'
 '-x, -x+y, -z'
 'x+2/3, y+1/3, z+1/3'
 '-y+2/3, x-y+1/3, z+1/3'
 '-x+y+2/3, -x+1/3, z+1/3'
 'y+2/3, x+1/3, -z+1/3'
 'x-y+2/3, -y+1/3, -z+1/3'
 '-x+2/3, -x+y+1/3, -z+1/3'
 'x+1/3, y+2/3, z+2/3'
 '-y+1/3, x-y+2/3, z+2/3'
 '-x+y+1/3, -x+2/3, z+2/3'
 'y+1/3, x+2/3, -z+2/3'
 'x-y+1/3, -y+2/3, -z+2/3'
 '-x+1/3, -x+y+2/3, -z+2/3'
 '-x, -y, -z'
 'y, -x+y, -z'
 'x-y, x, -z'
 '-y, -x, z'
 '-x+y, y, z'
 'x, x-y, z'
 '-x+2/3, -y+1/3, -z+1/3'
 'y+2/3, -x+y+1/3, -z+1/3'
 'x-y+2/3, x+1/3, -z+1/3'
 '-y+2/3, -x+1/3, z+1/3'
 '-x+y+2/3, y+1/3, z+1/3'
 'x+2/3, x-y+1/3, z+1/3'
 '-x+1/3, -y+2/3, -z+2/3'
 'y+1/3, -x+y+2/3, -z+2/3'
 'x-y+1/3, x+2/3, -z+2/3'
 '-y+1/3, -x+2/3, z+2/3'
 '-x+y+1/3, y+2/3, z+2/3'
 'x+1/3, x-y+2/3, z+2/3'

_cell_length_a     4.0922
_cell_length_b     4.0922
_cell_length_c    20.4594
_cell_angle_alpha  90.000
_cell_angle_beta   90.000
_cell_angle_gamma 120.000

loop_
 _refln_index_h
 _refln_index_k
 _refln_index_l
 _refln_F_squared_meas
 _refln_F_squared_sigma
 _refln_F_calc
 _refln_phase_calc
-1 2 0 91965.41 2393.42 312.91 0.0
0 3 0 23634.67 764.57 158.02 0.0
-2 4 0 16123.59 565.16 124.95 0.0
-1 1 1 3475.05 172.89 57.09 0.0
0 2 1 3802.59 142.55 63.51 0.0
-2 3 1 6463.77 222.01 81.98 0.0
-4 4 1 4525.58 224.47 64.87 0.0
-1 4 1 2490.67 207.39 46.51 0.0
-3 5 1 2218.15 197.47 46.40 0.0
0 1 2 18012.47 418.87 129.36 180.0
-2 2 2 12981.40 483.15 103.04 180.0
-1 3 2 3286.55 170.24 61.45 180.0
-3 4 2 4508.41 218.74 66.32 180.0
0 4 2 833.52 50.71 25.88 180.0
-2 5 2 956.79 91.54 33.79 180.0
0 0 3 9278.76 312.43 103.71 0.0
-1 2 3 799.44 148.43 16.62 0.0
-3 3 3 785.39 206.93 18.92 180.0
0 3 3 1731.72 351.70 37.54 180.0
-2 4 3 1200.81 203.34 29.80 180.0
-1 1 4 162.38 45.15 8.77 180.0
0 2 4 1721.31 160.06 38.52 0.0
-2 3 4 4529.21 204.32 67.50 0.0
-4 4 4 3840.73 437.14 63.79 0.0
-1 4 4 3632.64 178.22 56.86 0.0
-3 5 4 2557.38 215.67 51.13 0.0
0 1 5 176.04 49.49 9.43 180.0
-2 2 5 607.86 177.16 31.93 180.0
-1 3 5 215.31 53.52 11.51 180.0
-3 4 5 843.83 115.35 30.30 180.0
0 4 5 109.74 37.68 4.51 0.0
0 0 6 26531.22 1905.62 160.96 180.0
-1 2 6 26000.16 311.07 156.18 180.0
-3 3 6 11916.33 505.04 113.31 180.0
0 3 6 24245.54 1036.17 144.40 180.0
-2 4 6 11867.23 447.33 112.41 180.0
-1 1 7 38819.39 671.08 207.64 180.0
0 2 7 13582.99 340.94 114.32 180.0
-2 3 7 5782.19 349.72 70.28 180.0
-4 4 7 1470.81 312.49 29.94 180.0
-1 4 7 1484.80 130.06 34.36 180.0
0 1 8 30814.77 897.37 164.89 0.0
-2 2 8 7964.57 316.84 92.49 0.0
-1 3 8 6762.15 318.31 75.40 0.0
-3 4 8 1069.66 40.89 31.53 0.0
0 4 8 1763.94 122.65 47.88 0.0
0 0 9 4263.60 184.38 71.59 0.0
-1 2 9 1780.99 89.00 49.74 0.0
-3 3 9 2355.95 326.87 48.13 0.0
0 3 9 176.86 52.61 13.95 0.0
-2 4 9 809.22 127.85 26.22 0.0
-1 1 10 32875.02 660.38 185.30 180.0
0 2 10 10538.42 675.68 109.74 180.0
-2 3 10 7226.21 182.06 82.40 180.0
-4 4 10 2166.67 201.24 48.23 180.0
-1 4 10 1483.30 123.88 40.73 180.0
0 1 11 38.95 21.40 4.52 0.0
-2 2 11 1360.90 75.82 39.13 180.0
-1 3 11 2250.18 148.43 47.01 180.0
-3 4 11 2653.21 118.73 52.67 180.0
0 0 12 4255.53 150.34 59.29 0.0
-1 2 12 4048.06 178.50 65.44 0.0
-3 3 12 4605.05 354.21 73.41 0.0
0 3 12 2179.36 266.56 44.82 0.0
-2 4 12 2423.26 105.79 53.08 0.0
-1 1 13 1824.55 118.35 47.62 0.0
0 2 13 4260.59 293.62 66.58 0.0
-2 3 13 2491.16 162.69 54.28 0.0
-1 4 13 3774.22 596.89 59.21 0.0
0 1 14 1498.29 82.84 21.19 0.0
-2 2 14 1133.83 161.10 16.22 180.0
-1 3 14 1447.21 98.01 32.99 180.0
-3 4 14 1200.63 171.39 34.01 180.0
0 0 15 10327.38 300.09 96.15 180.0
-1 2 15 2422.92 114.88 54.10 180.0
-3 3 15 144.08 39.71 12.20 180.0
0 3 15 835.98 55.98 30.10 180.0
-2 4 15 303.10 36.35 15.37 180.0
-1 1 16 7123.83 507.13 87.98 0.0
0 2 16 6870.90 296.13 83.17 0.0
-2 3 16 3764.94 218.58 59.94 0.0
0 1 17 20927.13 224.12 135.67 0.0
-2 2 17 8882.43 406.95 96.54 0.0
-1 3 17 4366.14 325.59 65.38 0.0
0 0 18 8223.67 175.50 90.38 180.0
-1 2 18 1883.37 147.70 48.09 180.0
-3 3 18 222.64 46.67 11.73 180.0
0 3 18 213.06 92.37 18.11 180.0
-1 1 19 2771.21 140.10 46.75 180.0
0 2 19 1950.47 99.85 43.58 180.0
-2 3 19 2445.30 181.29 51.36 180.0
0 1 20 701.56 44.16 28.34 0.0
-2 2 20 329.92 54.25 20.09 0.0
-1 3 20 152.63 32.33 5.43 0.0
0 0 21 107.86 45.36 13.86 180.0
-1 2 21 153.87 26.37 12.03 0.0
-1 1 22 282.21 40.89 15.10 180.0
0 2 22 386.37 61.30 23.02 180.0
0 1 23 5041.33 343.67 70.07 180.0
0 0 24 837.98 89.39 30.36 180.0
 
