# Supplementary material for: Crystal structure across the β to α phase transition in thermoelectric Cu2−xSe
Source: IUCrJ. 2017 Jun 13;4(Pt 4):476–85. doi: 10.1107/S2052252517005553 (PMC5571810; doi:10.1107/S2052252517005553)
Supplement: Supplementary file 3 [file m-04-00476-Cu1p95Se_CVT1_295Ksup3.fcf]

#
# Unique observed reflections after correcting
# for dispersion and merging Friedel opposites
#
#data_cu1.95se_cvt1_295k
data_Cu1p95Se_CVT1_295K
_shelx_title ' CU2-XSE_CVT1_295K OLEX2: imported from CIF'
_shelx_refln_list_code          3
_shelx_F_calc_maximum      297.91
_exptl_crystal_F_000       543.01
_reflns_d_resolution_high  0.8031

loop_
 _space_group_symop_operation_xyz
 'x, y, z'
 '-y, x-y, z'
 '-x+y, -x, z'
 'x-y, -y, -z'
 '-x, -x+y, -z'
 'y, x, -z'
 'x+2/3, y+1/3, z+1/3'
 '-y+2/3, x-y+1/3, z+1/3'
 '-x+y+2/3, -x+1/3, z+1/3'
 'x-y+2/3, -y+1/3, -z+1/3'
 '-x+2/3, -x+y+1/3, -z+1/3'
 'y+2/3, x+1/3, -z+1/3'
 'x+1/3, y+2/3, z+2/3'
 '-y+1/3, x-y+2/3, z+2/3'
 '-x+y+1/3, -x+2/3, z+2/3'
 'x-y+1/3, -y+2/3, -z+2/3'
 '-x+1/3, -x+y+2/3, -z+2/3'
 'y+1/3, x+2/3, -z+2/3'
 '-x, -y, -z'
 'y, -x+y, -z'
 'x-y, x, -z'
 '-x+y, y, z'
 'x, x-y, z'
 '-y, -x, z'
 '-x+2/3, -y+1/3, -z+1/3'
 'y+2/3, -x+y+1/3, -z+1/3'
 'x-y+2/3, x+1/3, -z+1/3'
 '-x+y+2/3, y+1/3, z+1/3'
 'x+2/3, x-y+1/3, z+1/3'
 '-y+2/3, -x+1/3, z+1/3'
 '-x+1/3, -y+2/3, -z+2/3'
 'y+1/3, -x+y+2/3, -z+2/3'
 'x-y+1/3, x+2/3, -z+2/3'
 '-x+y+1/3, y+2/3, z+2/3'
 'x+1/3, x-y+2/3, z+2/3'
 '-y+1/3, -x+2/3, z+2/3'

_cell_length_a     4.1227
_cell_length_b     4.1227
_cell_length_c    20.4490
_cell_angle_alpha  90.000
_cell_angle_beta   90.000
_cell_angle_gamma 120.000

loop_
 _refln_index_h
 _refln_index_k
 _refln_index_l
 _refln_F_meas
 _refln_F_sigma
 _refln_A_calc
 _refln_B_calc
  -1   2   0    290.8168      1.5272    297.1556      0.0000
   0   3   0    131.4086      2.0928    138.6945      0.0000
  -2   4   0    110.4252      1.1057    106.5060      0.0000
  -1   1   1     64.5178      1.3358     62.1425      0.0000
   0   2   1     57.9588      0.9396     59.7145      0.0000
  -2   3   1     69.3568      1.6958     73.4038      0.0000
  -4   4   1     45.1253      3.0785     46.7584      0.0000
  -1   4   1     35.5759      3.2867     34.7356      0.0000
  -3   5   1     31.7045      1.4955     30.7014      0.0000
   0   1   2    133.3923      1.2481   -124.7571      0.0000
  -2   2   2    116.2245      1.9169    -98.6270      0.0000
  -1   3   2     55.3780      2.0830    -55.5442      0.0000
  -3   4   2     58.3066      1.4173    -57.1247      0.0000
   0   4   2     25.6415      2.5362    -24.3338      0.0000
  -2   5   2     28.7906      1.4052    -29.0716      0.0000
   0   0   3     99.2290      1.3779     98.9359      0.0000
  -1   2   3     19.8514      2.5345     13.4430      0.0000
  -3   3   3     17.9618      4.8190    -13.6649      0.0000
   0   3   3     30.6144      7.8358    -30.1994      0.0000
  -2   4   3     22.3601      2.9607    -20.5406      0.0000
  -1   1   4      5.3258      0.9928     -4.5135      0.0000
   0   2   4     43.8485      2.1511     39.6406      0.0000
  -2   3   4     59.3653      2.1878     65.0906      0.0000
  -4   4   4     51.4922      2.9908     52.8906      0.0000
  -1   4   4     50.4105      1.2447     49.3571      0.0000
  -3   5   4     37.6841      2.5812     40.6527      0.0000
   0   1   5     17.4414      2.2208    -15.4740      0.0000
  -2   2   5     31.1051      2.6306    -33.5855      0.0000
  -1   3   5     11.0431      2.0002     -8.7515      0.0000
  -3   4   5     22.7064      1.3800    -22.1947      0.0000
   0   4   5      7.3844      2.5741      4.9281      0.0000
  -2   5   5      5.7697      2.3741     -2.0745      0.0000
   0   0   6    166.5406      1.2090   -166.0467      0.0000
  -1   2   6    155.4323      0.9531   -154.0655      0.0000
  -3   3   6     97.9145      2.9672   -100.4107      0.0000
   0   3   6    131.9231      1.6741   -127.7011      0.0000
  -2   4   6     92.1367      2.3408    -94.0767      0.0000
  -1   1   7    176.3540      0.7352   -187.9980      0.0000
   0   2   7     96.6790      1.3315    -99.6217      0.0000
  -2   3   7     63.6698      1.5977    -59.4956      0.0000
  -4   4   7     26.0919      2.6166    -24.9152      0.0000
  -1   4   7     29.6522      2.1790    -30.2267      0.0000
   0   1   8    168.9669      0.8146    166.4061      0.0000
  -2   2   8     86.5970      2.1859     90.1725      0.0000
  -1   3   8     76.4392      1.7168     73.4260      0.0000
  -3   4   8     32.6920      1.1792     30.4525      0.0000
   0   4   8     34.9325      1.9430     40.3512      0.0000
   0   0   9     78.0731      1.1527     78.7289      0.0000
  -1   2   9     46.2493      1.6404     49.8330      0.0000
  -3   3   9     40.3564      3.1902     42.1860      0.0000
   0   3   9     10.9193      3.6010     12.6885      0.0000
  -2   4   9     22.2953      1.9410     22.3500      0.0000
  -1   1  10    150.6975      2.7873   -163.7771      0.0000
   0   2  10     89.1345      1.5424    -93.3952      0.0000
  -2   3  10     72.6525      1.9506    -69.2040      0.0000
  -4   4  10     36.9352      1.9518    -38.2128      0.0000
  -1   4  10     33.2037      1.7880    -35.3707      0.0000
   0   1  11      2.8391      1.6660      3.4755      0.0000
  -2   2  11     29.8572      1.7818    -34.4097      0.0000
  -1   3  11     39.7722      2.1286    -35.9229      0.0000
  -3   4  11     36.5540      1.4199    -37.2816      0.0000
   0   4  11     36.1184      2.7240    -24.6932      0.0000
   0   0  12     62.0088      1.6449     59.7622      0.0000
  -1   2  12     61.0060      1.4546     61.5453      0.0000
  -3   3  12     62.1220      2.9498     63.6433      0.0000
   0   3  12     39.3387      2.2876     39.3501      0.0000
  -2   4  12     42.8736      1.3625     44.9007      0.0000
  -1   1  13     34.9582      2.1128     37.7173      0.0000
   0   2  13     67.4322      5.7142     55.4457      0.0000
  -2   3  13     46.7917      1.8624     43.5695      0.0000
  -1   4  13     48.6352      3.5749     43.1076      0.0000
   0   1  14     21.9965      4.3571     -4.7859      0.0000
  -2   2  14     34.0323      1.9099    -31.3686      0.0000
  -1   3  14     39.9293      2.1659    -37.7171      0.0000
  -3   4  14     30.5265      1.4842    -31.7045      0.0000
   0   0  15     85.3850      2.0454    -90.6994      0.0000
  -1   2  15     51.9929      1.2882    -53.6069      0.0000
  -3   3  15     16.3734      1.7290    -16.9077      0.0000
   0   3  15     33.3637      2.1034    -32.2077      0.0000
  -2   4  15     20.2790      1.6375    -19.0181      0.0000
  -1   1  16     71.5878      2.5442     76.9239      0.0000
   0   2  16     77.4833      2.2759     70.6821      0.0000
  -2   3  16     50.6127      1.4489     48.5344      0.0000
   0   1  17    102.4558      4.1782    106.7925      0.0000
  -2   2  17     73.5265      3.4345     71.8255      0.0000
  -1   3  17     49.4994      1.6586     47.5001      0.0000
   0   0  18     92.0988      3.2352    -81.6090      0.0000
  -1   2  18     44.3743      1.5501    -46.7003      0.0000
  -3   3  18     14.2007      2.2342    -16.8672      0.0000
   0   3  18     20.0323      2.7791    -23.2182      0.0000
  -1   1  19     50.6059      1.8001    -47.7127      0.0000
   0   2  19     39.0475      2.0149    -39.6650      0.0000
  -2   3  19     43.6239      2.1280    -42.8833      0.0000
   0   1  20     23.1848      2.0400     24.2574      0.0000
  -2   2  20     18.7016      1.6125     17.2678      0.0000
  -1   3  20      8.3550      2.6386      7.3421      0.0000
   0   0  21      4.1588      4.9076      1.8791      0.0000
  -1   2  21     17.5158      1.3949     18.6847      0.0000
  -1   1  22     12.6947      1.8483    -13.4186      0.0000
   0   2  22     11.5496      3.2728    -15.5896      0.0000
   0   1  23     46.6421      1.8601    -45.9522      0.0000
   0   0  24      7.3211      6.4822      0.2895      0.0000
                                                    
