# Supplementary material for: Crystal structure across the β to α phase transition in thermoelectric Cu2−xSe
Source: IUCrJ. 2017 Jun 13;4(Pt 4):476–85. doi: 10.1107/S2052252517005553 (PMC5571810; doi:10.1107/S2052252517005553)
Supplement: Supplementary file 4 [file m-04-00476-Cu1p95Se_CVT1_355Ksup4.fcf]

#
# h,k,l, Fc-squared, Fo-squared, sigma(Fo-squared), status flag
#
#data_cu1.95se_cvt1_355k
data_Cu1p95Se_CVT1_355K
_shelx_title ' CU2-XSE_CVT1_355K OLEX2: imported from CIF'
_shelx_refln_list_code          4
_shelx_F_calc_maximum      283.06
_exptl_crystal_F_000       542.43
_reflns_d_resolution_high  0.8044

loop_
 _space_group_symop_operation_xyz
 'x, y, z'
 '-y, x-y, z'
 '-x+y, -x, z'
 'x-y, -y, -z'
 '-x, -x+y, -z'
 'y, x, -z'
 'x+2/3, y+1/3, z+1/3'
 '-y+2/3, x-y+1/3, z+1/3'
 '-x+y+2/3, -x+1/3, z+1/3'
 'x-y+2/3, -y+1/3, -z+1/3'
 '-x+2/3, -x+y+1/3, -z+1/3'
 'y+2/3, x+1/3, -z+1/3'
 'x+1/3, y+2/3, z+2/3'
 '-y+1/3, x-y+2/3, z+2/3'
 '-x+y+1/3, -x+2/3, z+2/3'
 'x-y+1/3, -y+2/3, -z+2/3'
 '-x+1/3, -x+y+2/3, -z+2/3'
 'y+1/3, x+2/3, -z+2/3'
 '-x, -y, -z'
 'y, -x+y, -z'
 'x-y, x, -z'
 '-x+y, y, z'
 'x, x-y, z'
 '-y, -x, z'
 '-x+2/3, -y+1/3, -z+1/3'
 'y+2/3, -x+y+1/3, -z+1/3'
 'x-y+2/3, x+1/3, -z+1/3'
 '-x+y+2/3, y+1/3, z+1/3'
 'x+2/3, x-y+1/3, z+1/3'
 '-y+2/3, -x+1/3, z+1/3'
 '-x+1/3, -y+2/3, -z+2/3'
 'y+1/3, -x+y+2/3, -z+2/3'
 'x-y+1/3, x+2/3, -z+2/3'
 '-x+y+1/3, y+2/3, z+2/3'
 'x+1/3, x-y+2/3, z+2/3'
 '-y+1/3, -x+2/3, z+2/3'

_cell_length_a     4.1299
_cell_length_b     4.1299
_cell_length_c    20.3930
_cell_angle_alpha  90.000
_cell_angle_beta   90.000
_cell_angle_gamma 120.000

_shelx_F_squared_multiplier     1.000

loop_
 _refln_index_h
 _refln_index_k
 _refln_index_l
 _refln_F_squared_calc
 _refln_F_squared_meas
 _refln_F_squared_sigma
 _refln_observed_status
  -1   2   0      80120.57      68638.23       269.38 o
   0   3   0      14114.09      14933.52       248.07 o
  -2   4   0       7358.47       9771.68       372.81 o
  -1   1   1       1575.82       1542.04        24.74 o
   0   2   1       1451.66       1270.50        41.89 o
  -2   3   1       2118.49       1640.35        66.56 o
  -4   4   1        557.89        576.53        50.08 o
  -1   4   1        387.05        393.07        22.93 o
  -3   5   1        219.33        224.27        23.40 o
   0   1   2      18458.21      16745.79       177.62 o
  -2   2   2       9768.21      12213.15       278.48 o
  -1   3   2       3502.52       3045.41       128.57 o
  -3   4   2       2111.59       2819.20        77.18 o
   0   4   2        649.50        625.94        48.57 o
  -2   5   2        574.01        570.14        38.70 o
   0   0   3       5644.26       3199.17        97.40 o
  -1   2   3         52.19         62.24         4.41 o
  -3   3   3         88.06        130.11        14.25 o
   0   3   3        337.65        411.28        21.98 o
  -2   4   3        129.73        171.30        15.47 o
  -1   1   4        683.63        851.97        18.39 o
   0   2   4        441.86        860.21        26.86 o
  -2   3   4       1917.05       1673.31        46.33 o
  -4   4   4       1122.84        916.02        64.00 o
  -1   4   4       1153.86       1031.45        45.40 o
  -3   5   4        655.28        418.49        29.72 o
   0   1   5         78.54         80.04         6.13 o
  -2   2   5        490.80        353.13        16.96 o
  -1   3   5         30.21         37.12         6.17 o
  -3   4   5        146.02        105.71        12.41 o
   0   4   5          0.84          2.52        15.65 o
  -2   5   5          3.89         -0.42        16.88 o
   0   0   6      25281.46      19732.15       457.63 o
  -1   2   6      17931.40      16218.78       246.36 o
  -3   3   6       6026.75       5100.40       107.07 o
   0   3   6       8467.75      11077.23       265.81 o
  -2   4   6       4265.86       4311.72        88.32 o
  -1   1   7      14525.67      12915.64       464.95 o
   0   2   7       3468.05       2977.62       121.26 o
  -2   3   7        999.25       1199.98        33.30 o
  -4   4   7        134.49        223.46        30.68 o
  -1   4   7        225.65        298.70        25.07 o
   0   1   8      40662.02      45013.56       619.58 o
  -2   2   8      12909.95      13765.26       271.95 o
  -1   3   8       6784.07       9358.38       199.18 o
  -3   4   8       1258.25       2097.61        69.79 o
   0   4   8       1086.16       1311.18       113.78 o
   0   0   9       2503.09       2112.78       131.00 o
  -1   2   9        796.52        717.39        35.68 o
  -3   3   9        474.12        567.14        46.04 o
   0   3   9         48.84         29.85        13.25 o
  -2   4   9        135.05        129.04        17.43 o
  -1   1  10      18145.72      15643.88       364.18 o
   0   2  10       6446.00       4254.65       108.93 o
  -2   3  10       3307.21       3364.82        93.15 o
  -4   4  10        766.33        678.35        58.40 o
  -1   4  10        951.66        601.76        38.04 o
   0   1  11         12.21          0.44        12.37 o
  -2   2  11        421.84        336.01        26.90 o
  -1   3  11        361.22        413.38        24.87 o
  -3   4  11        316.56        288.67        26.75 o
   0   4  11        131.78        163.27        44.53 o
   0   0  12        854.14       1370.03       124.00 o
  -1   2  12       1304.05       1254.12        67.59 o
  -3   3  12       1508.08       1600.25        97.39 o
   0   3  12        751.27        637.44        47.64 o
  -2   4  12        838.67        664.13        41.24 o
  -1   1  13        575.20        516.32        39.38 o
   0   2  13        952.31       1334.94        61.85 o
  -2   3  13        537.71        609.13        46.94 o
  -1   4  13        344.16        483.70        56.61 o
   0   1  14       1085.45       1947.77       115.80 o
  -2   2  14       1588.63       1914.41        74.54 o
  -1   3  14       1226.95       1829.49        59.85 o
  -3   4  14        571.68        484.66        47.61 o
   0   0  15       2718.83       2342.03       143.82 o
  -1   2  15        890.43        731.79        58.27 o
  -3   3  15         75.11         90.11        23.26 o
   0   3  15        237.61        235.25        36.66 o
  -2   4  15         71.68         59.91        18.98 o
  -1   1  16       7063.72       6632.44       323.78 o
   0   2  16       4206.19       4807.68       218.50 o
  -2   3  16       1960.18       1827.91        71.19 o
   0   1  17       2652.47       3068.76       348.89 o
  -2   2  17       1057.02       1344.71        91.27 o
  -1   3  17        474.18        470.21        38.69 o
   0   0  18       3558.77       6650.29       470.78 o
  -1   2  18       1463.94       1669.56        76.20 o
  -3   3  18        315.84        305.93        52.82 o
   0   3  18        424.11        195.49        32.10 o
  -1   1  19        497.31        619.18        49.55 o
   0   2  19        320.41        270.23        48.56 o
  -2   3  19        327.25        393.12        37.01 o
   0   1  20        245.36        365.73        37.58 o
  -2   2  20        161.31        197.64        34.16 o
  -1   3  20         90.81        108.09        28.40 o
   0   0  21         49.38         -7.61        27.24 o
  -1   2  21        121.94         87.57        17.28 o
  -1   1  22        330.20        179.79        23.83 o
   0   2  22        240.24        225.09        45.34 o
   0   1  23        447.45        530.90        51.55 o
   0   0  24        339.29        384.87        86.98 o
                                                
