# Supplementary material for: Crystal structure across the β to α phase transition in thermoelectric Cu2−xSe
Source: IUCrJ. 2017 Jun 13;4(Pt 4):476–85. doi: 10.1107/S2052252517005553 (PMC5571810; doi:10.1107/S2052252517005553)
Supplement: Supplementary file 5 [file m-04-00476-Cu1p95Se_CVT1_365Ksup5.fcf]

#
# h,k,l, Fc-squared, Fo-squared, sigma(Fo-squared), status flag
#
#data_cu2-xse_cvt1_365k
data_Cu1p95Se_CVT1_365K
_shelx_title ' CU2-XSE_CVT1_365K OLEX2: imported from CIF'
_shelx_refln_list_code          4
_shelx_F_calc_maximum      283.81
_exptl_crystal_F_000       542.14
_reflns_d_resolution_high  0.8048

loop_
 _space_group_symop_operation_xyz
 'x, y, z'
 '-y, x-y, z'
 '-x+y, -x, z'
 'x-y, -y, -z'
 '-x, -x+y, -z'
 'y, x, -z'
 'x+2/3, y+1/3, z+1/3'
 '-y+2/3, x-y+1/3, z+1/3'
 '-x+y+2/3, -x+1/3, z+1/3'
 'x-y+2/3, -y+1/3, -z+1/3'
 '-x+2/3, -x+y+1/3, -z+1/3'
 'y+2/3, x+1/3, -z+1/3'
 'x+1/3, y+2/3, z+2/3'
 '-y+1/3, x-y+2/3, z+2/3'
 '-x+y+1/3, -x+2/3, z+2/3'
 'x-y+1/3, -y+2/3, -z+2/3'
 '-x+1/3, -x+y+2/3, -z+2/3'
 'y+1/3, x+2/3, -z+2/3'
 '-x, -y, -z'
 'y, -x+y, -z'
 'x-y, x, -z'
 '-x+y, y, z'
 'x, x-y, z'
 '-y, -x, z'
 '-x+2/3, -y+1/3, -z+1/3'
 'y+2/3, -x+y+1/3, -z+1/3'
 'x-y+2/3, x+1/3, -z+1/3'
 '-x+y+2/3, y+1/3, z+1/3'
 'x+2/3, x-y+1/3, z+1/3'
 '-y+2/3, -x+1/3, z+1/3'
 '-x+1/3, -y+2/3, -z+2/3'
 'y+1/3, -x+y+2/3, -z+2/3'
 'x-y+1/3, x+2/3, -z+2/3'
 '-x+y+1/3, y+2/3, z+2/3'
 'x+1/3, x-y+2/3, z+2/3'
 '-y+1/3, -x+2/3, z+2/3'

_cell_length_a     4.1323
_cell_length_b     4.1323
_cell_length_c    20.3580
_cell_angle_alpha  90.000
_cell_angle_beta   90.000
_cell_angle_gamma 120.000

_shelx_F_squared_multiplier     1.000

loop_
 _refln_index_h
 _refln_index_k
 _refln_index_l
 _refln_F_squared_calc
 _refln_F_squared_meas
 _refln_F_squared_sigma
 _refln_observed_status
  -1   2   0      80548.38      71948.80       224.37 o
   0   3   0      14210.48      14905.89       188.13 o
  -2   4   0       7335.19       9566.16       301.50 o
  -1   1   1       1239.04       1149.84        17.25 o
   0   2   1       1063.72        899.67        29.27 o
  -2   3   1       1472.15       1182.42        45.51 o
  -4   4   1        334.99        357.82        43.91 o
  -1   4   1        254.06        303.30        20.31 o
  -3   5   1        128.38        175.47        20.14 o
   0   1   2      19241.77      18748.46       150.35 o
  -2   2   2      10102.13      13490.81       212.29 o
  -1   3   2       4044.48       3432.54       131.32 o
  -3   4   2       2209.29       2959.10        70.13 o
   0   4   2        858.44        776.94        63.48 o
  -2   5   2        685.84        620.84        44.06 o
   0   0   3       4415.74       2425.56        88.83 o
  -1   2   3         35.38         38.83         3.52 o
  -3   3   3         70.60        103.29        13.65 o
   0   3   3        228.67        308.02        25.06 o
  -2   4   3         89.42        114.16        13.42 o
  -1   1   4        977.00       1019.05        21.49 o
   0   2   4        288.54        624.56        22.08 o
  -2   3   4       1602.46       1291.38        49.93 o
  -4   4   4       1033.60        753.52        62.70 o
  -1   4   4       1093.12        863.84        48.35 o
  -3   5   4        634.95        355.06        28.11 o
   0   1   5         54.49         57.89         5.39 o
  -2   2   5        329.05        240.26        15.59 o
  -1   3   5         15.39         13.09         7.30 o
  -3   4   5         81.68         45.92        11.50 o
   0   4   5          0.81         -4.36        11.52 o
  -2   5   5          1.56         13.11        14.02 o
   0   0   6      25159.76      20956.47       235.47 o
  -1   2   6      17241.35      16374.84       188.92 o
  -3   3   6       5790.14       4765.36       102.76 o
   0   3   6       7580.00      10909.31       210.47 o
  -2   4   6       3905.87       3967.78        88.56 o
  -1   1   7      10163.28       8679.83       370.49 o
   0   2   7       2353.07       2060.82       109.58 o
  -2   3   7        616.67        809.94        28.43 o
  -4   4   7         76.00        130.37        25.56 o
  -1   4   7        140.11        189.51        21.53 o
   0   1   8      46094.96      55488.07       510.01 o
  -2   2   8      15532.89      15660.58       367.59 o
  -1   3   8       8064.21      10732.84       214.32 o
  -3   4   8       1670.52       2369.85        73.72 o
   0   4   8       1279.99       1798.92       122.76 o
   0   0   9       1728.65       1483.63       112.40 o
  -1   2   9        505.30        464.68        29.85 o
  -3   3   9        316.70        403.62        42.20 o
   0   3   9         37.50         36.14        12.71 o
  -2   4   9        101.22        100.98        12.57 o
  -1   1  10      16824.76      15141.00       389.97 o
   0   2  10       6298.78       4315.23       102.30 o
  -2   3  10       3205.84       3422.29        77.34 o
  -4   4  10        742.75        769.20        67.84 o
  -1   4  10       1000.99        680.75        43.81 o
   0   1  11         17.38         14.54         9.01 o
  -2   2  11        293.88        191.17        25.28 o
  -1   3  11        230.94        281.54        21.89 o
  -3   4  11        214.97        197.00        23.32 o
   0   4  11         85.35        177.89        38.62 o
   0   0  12        492.59       1170.22       200.87 o
  -1   2  12        966.66       1151.40        50.42 o
  -3   3  12       1274.69       1260.01        83.46 o
   0   3  12        686.36        605.09        59.94 o
  -2   4  12        760.62        561.62        37.53 o
  -1   1  13        409.31        317.31        37.97 o
   0   2  13        677.01        896.78        59.36 o
  -2   3  13        393.07        392.57        33.12 o
  -1   4  13        224.95        395.96        43.99 o
   0   1  14       1559.65       2336.52       103.83 o
  -2   2  14       1960.53       2594.52       140.30 o
  -1   3  14       1414.50       2257.21        70.77 o
  -3   4  14        666.23        525.31        41.78 o
   0   0  15       1902.43       1903.91       613.18 o
  -1   2  15        657.94        500.56        42.53 o
  -3   3  15         60.21         44.67        19.01 o
   0   3  15        191.65        164.51        32.15 o
  -2   4  15         59.09         50.21        19.86 o
  -1   1  16       7597.24       8088.37       382.52 o
   0   2  16       4359.23       5855.48       660.33 o
  -2   3  16       2061.99       2127.11        86.24 o
   0   1  17       1586.07       1761.92       233.32 o
  -2   2  17        569.70        819.59       101.68 o
  -1   3  17        258.94        248.47        28.03 o
   0   0  18       3779.64       7465.00       390.76 o
  -1   2  18       1637.43       1795.37       118.40 o
  -3   3  18        373.83        341.29        55.61 o
   0   3  18        495.88        376.45        55.02 o
  -1   1  19        373.49        404.29        42.27 o
   0   2  19        223.95        158.56        44.71 o
  -2   3  19        227.82        193.22        28.75 o
   0   1  20        229.76        274.14        36.82 o
  -2   2  20        160.37        199.00        38.43 o
  -1   3  20        107.16         84.60        24.42 o
   0   0  21         44.47        -23.60        50.95 o
  -1   2  21        103.88         64.76        25.42 o
  -1   1  22        312.31        200.78        33.85 o
   0   2  22        225.56        185.23        47.59 o
   0   1  23        233.07        243.81        39.90 o
   0   0  24        504.72        574.76       102.54 o
                                                
