# Supplementary material for: Crystal structure across the β to α phase transition in thermoelectric Cu2−xSe
Source: IUCrJ. 2017 Jun 13;4(Pt 4):476–85. doi: 10.1107/S2052252517005553 (PMC5571810; doi:10.1107/S2052252517005553)
Supplement: Supplementary file 6 [file m-04-00476-Cu1p95Se_CVT1_372Ksup6.fcf]

#
# h,k,l, Fc-squared, Fo-squared, sigma(Fo-squared), status flag
#
#data_cu2-xse_cvt1_372k
data_Cu1p95Se_CVT1_372K
_shelx_title ' CU2-XSE_CVT1_372K OLEX2: imported from CIF'
_shelx_refln_list_code          4
_shelx_F_calc_maximum      279.55
_exptl_crystal_F_000       543.30
_reflns_d_resolution_high  0.8048

loop_
 _space_group_symop_operation_xyz
 'x, y, z'
 '-y, x-y, z'
 '-x+y, -x, z'
 'x-y, -y, -z'
 '-x, -x+y, -z'
 'y, x, -z'
 'x+2/3, y+1/3, z+1/3'
 '-y+2/3, x-y+1/3, z+1/3'
 '-x+y+2/3, -x+1/3, z+1/3'
 'x-y+2/3, -y+1/3, -z+1/3'
 '-x+2/3, -x+y+1/3, -z+1/3'
 'y+2/3, x+1/3, -z+1/3'
 'x+1/3, y+2/3, z+2/3'
 '-y+1/3, x-y+2/3, z+2/3'
 '-x+y+1/3, -x+2/3, z+2/3'
 'x-y+1/3, -y+2/3, -z+2/3'
 '-x+1/3, -x+y+2/3, -z+2/3'
 'y+1/3, x+2/3, -z+2/3'
 '-x, -y, -z'
 'y, -x+y, -z'
 'x-y, x, -z'
 '-x+y, y, z'
 'x, x-y, z'
 '-y, -x, z'
 '-x+2/3, -y+1/3, -z+1/3'
 'y+2/3, -x+y+1/3, -z+1/3'
 'x-y+2/3, x+1/3, -z+1/3'
 '-x+y+2/3, y+1/3, z+1/3'
 'x+2/3, x-y+1/3, z+1/3'
 '-y+2/3, -x+1/3, z+1/3'
 '-x+1/3, -y+2/3, -z+2/3'
 'y+1/3, -x+y+2/3, -z+2/3'
 'x-y+1/3, x+2/3, -z+2/3'
 '-x+y+1/3, y+2/3, z+2/3'
 'x+1/3, x-y+2/3, z+2/3'
 '-y+1/3, -x+2/3, z+2/3'

_cell_length_a     4.1327
_cell_length_b     4.1327
_cell_length_c    20.2810
_cell_angle_alpha  90.000
_cell_angle_beta   90.000
_cell_angle_gamma 120.000

_shelx_F_squared_multiplier     1.000

loop_
 _refln_index_h
 _refln_index_k
 _refln_index_l
 _refln_F_squared_calc
 _refln_F_squared_meas
 _refln_F_squared_sigma
 _refln_observed_status
  -1   2   0      78150.08      67778.34       379.80 o
   0   3   0      12935.43      12890.68       369.39 o
  -2   4   0       6452.26       8576.37       235.53 o
  -1   1   1        765.15        744.55        19.99 o
   0   2   1        634.73        539.84        19.68 o
  -2   3   1        909.49        755.49        18.52 o
  -4   4   1        186.16        186.29        28.37 o
  -1   4   1        142.99        174.38        13.57 o
  -3   5   1         69.08         63.60        10.46 o
   0   1   2      20252.02      19363.75       151.98 o
  -2   2   2      10283.21      13516.63       114.98 o
  -1   3   2       4191.44       3387.06       121.80 o
  -3   4   2       1985.81       2710.36        62.77 o
   0   4   2        820.59        631.19        47.07 o
  -2   5   2        600.10        560.24        35.44 o
   0   0   3       2892.32       1569.65        44.68 o
  -1   2   3         18.90         19.61         2.87 o
  -3   3   3         30.77         43.79        10.59 o
   0   3   3        130.25        191.04        14.69 o
  -2   4   3         40.19         49.42         5.99 o
  -1   1   4       1444.45       1122.64        22.59 o
   0   2   4        175.32        373.35        17.08 o
  -2   3   4       1261.60        975.58        28.14 o
  -4   4   4        821.47        606.43        51.17 o
  -1   4   4        928.88        713.39        36.59 o
  -3   5   4        505.70        282.97        24.86 o
   0   1   5         33.34         33.48         4.01 o
  -2   2   5        243.37        145.14        10.52 o
  -1   3   5         11.86         10.49         5.13 o
  -3   4   5         52.24         47.11         8.77 o
   0   4   5          0.07         -0.71        12.70 o
  -2   5   5          1.46          7.87         5.63 o
   0   0   6      25384.58      20781.84       261.77 o
  -1   2   6      15868.32      15168.60       213.59 o
  -3   3   6       4923.11       4254.16        94.01 o
   0   3   6       6312.38       8750.58       211.75 o
  -2   4   6       3191.14       3468.06        71.97 o
  -1   1   7       5637.03       5612.63       261.85 o
   0   2   7       1207.92       1260.74        58.79 o
  -2   3   7        323.73        479.60        20.77 o
  -4   4   7         43.81        117.14        27.02 o
  -1   4   7         73.04         95.26        11.89 o
   0   1   8      50863.33      56612.04       544.08 o
  -2   2   8      16909.60      16517.76       540.52 o
  -1   3   8       8160.45      11045.32       209.89 o
  -3   4   8       1666.63       2565.08        74.95 o
   0   4   8       1117.99       1669.64        99.20 o
   0   0   9        934.93        911.14        93.11 o
  -1   2   9        260.15        309.39        21.46 o
  -3   3   9        168.88        208.29        28.47 o
   0   3   9         13.38         21.41         7.16 o
  -2   4   9         47.94         47.23         9.53 o
  -1   1  10      14556.21      14576.64       291.25 o
   0   2  10       5662.25       4095.80       106.82 o
  -2   3  10       2992.55       3296.59        93.37 o
  -4   4  10        644.32        679.02        64.46 o
  -1   4  10        909.69        645.78        38.44 o
   0   1  11          7.48          1.69        11.88 o
  -2   2  11        165.09        132.19        14.55 o
  -1   3  11        118.91        157.23        15.08 o
  -3   4  11         90.98         80.33        15.02 o
   0   4  11         37.09         84.98        36.52 o
   0   0  12        270.59        524.07        78.41 o
  -1   2  12        828.50        772.84        36.52 o
  -3   3  12       1078.43       1114.53        71.05 o
   0   3  12        669.70        489.06        43.09 o
  -2   4  12        664.10        496.86        31.01 o
  -1   1  13        220.06        208.14        21.11 o
   0   2  13        370.39        525.27        39.48 o
  -2   3  13        190.61        212.51        21.15 o
  -1   4  13        108.69        156.67        20.23 o
   0   1  14       2403.30       2668.50        83.24 o
  -2   2  14       2194.45       2550.19       139.08 o
  -1   3  14       1462.29       2257.22        74.51 o
  -3   4  14        582.06        560.34        46.22 o
   0   0  15        956.62        767.60       148.20 o
  -1   2  15        313.05        277.06        22.92 o
  -3   3  15         30.32         39.47        20.12 o
   0   3  15         88.60         57.20        14.79 o
  -2   4  15         29.20         24.31        15.34 o
  -1   1  16       7466.67       9109.30       383.13 o
   0   2  16       3934.44       5262.21       200.64 o
  -2   3  16       1808.47       2173.64        77.18 o
   0   1  17        735.62        871.70        84.08 o
  -2   2  17        261.72        428.90        42.03 o
  -1   3  17        110.96         84.86        13.91 o
   0   0  18       3234.31       6669.15       234.52 o
  -1   2  18       1468.23       2056.82        96.08 o
  -3   3  18        382.37        451.82        69.25 o
   0   3  18        444.10        352.47        48.20 o
  -1   1  19        215.58        136.54        23.24 o
   0   2  19        123.75         55.86        19.09 o
  -2   3  19        114.97        106.86        21.03 o
   0   1  20        283.08        294.30        31.21 o
  -2   2  20        217.61        231.11        37.20 o
  -1   3  20        147.62        122.50        22.24 o
   0   0  21         35.82         10.45        66.08 o
  -1   2  21         62.60         32.20        13.23 o
  -1   1  22        387.46        368.65        38.22 o
   0   2  22        260.04        294.48        49.49 o
   0   1  23        100.73         57.65        16.10 o
   0   0  24        531.30        883.10       260.81 o
                                                
