# Supplementary material for: Crystal structure across the β to α phase transition in thermoelectric Cu2−xSe
Source: IUCrJ. 2017 Jun 13;4(Pt 4):476–85. doi: 10.1107/S2052252517005553 (PMC5571810; doi:10.1107/S2052252517005553)
Supplement: Supplementary file 7 [file m-04-00476-Cu1p95Se_CVT1_380Ksup7.fcf]

#
# h,k,l, Fc-squared, Fo-squared, sigma(Fo-squared), status flag
#
#data_cu2-xse_cvt1_380k
data_Cu1p95Se_CVT1_380K
_shelx_title ' Cu2Se_Br2_hot_380K in Fm-3m #225'
_shelx_refln_list_code          4
_shelx_F_calc_maximum      174.96
_exptl_crystal_F_000       362.20
_reflns_d_resolution_high  0.8105

loop_
 _space_group_symop_operation_xyz
 'x, y, z'
 '-y, x, z'
 '-x, -y, z'
 'y, -x, z'
 'x, -z, y'
 'x, -y, -z'
 'x, z, -y'
 'z, y, -x'
 '-x, y, -z'
 '-z, y, x'
 'z, x, y'
 'y, z, x'
 '-y, -z, x'
 'z, -x, -y'
 '-y, z, -x'
 '-z, -x, y'
 '-z, x, -y'
 'y, -z, -x'
 'y, x, -z'
 '-y, -x, -z'
 '-x, z, y'
 '-x, -z, -y'
 'z, -y, x'
 '-z, -y, -x'
 'x, y+1/2, z+1/2'
 '-y, x+1/2, z+1/2'
 '-x, -y+1/2, z+1/2'
 'y, -x+1/2, z+1/2'
 'x, -z+1/2, y+1/2'
 'x, -y+1/2, -z+1/2'
 'x, z+1/2, -y+1/2'
 'z, y+1/2, -x+1/2'
 '-x, y+1/2, -z+1/2'
 '-z, y+1/2, x+1/2'
 'z, x+1/2, y+1/2'
 'y, z+1/2, x+1/2'
 '-y, -z+1/2, x+1/2'
 'z, -x+1/2, -y+1/2'
 '-y, z+1/2, -x+1/2'
 '-z, -x+1/2, y+1/2'
 '-z, x+1/2, -y+1/2'
 'y, -z+1/2, -x+1/2'
 'y, x+1/2, -z+1/2'
 '-y, -x+1/2, -z+1/2'
 '-x, z+1/2, y+1/2'
 '-x, -z+1/2, -y+1/2'
 'z, -y+1/2, x+1/2'
 '-z, -y+1/2, -x+1/2'
 'x+1/2, y, z+1/2'
 '-y+1/2, x, z+1/2'
 '-x+1/2, -y, z+1/2'
 'y+1/2, -x, z+1/2'
 'x+1/2, -z, y+1/2'
 'x+1/2, -y, -z+1/2'
 'x+1/2, z, -y+1/2'
 'z+1/2, y, -x+1/2'
 '-x+1/2, y, -z+1/2'
 '-z+1/2, y, x+1/2'
 'z+1/2, x, y+1/2'
 'y+1/2, z, x+1/2'
 '-y+1/2, -z, x+1/2'
 'z+1/2, -x, -y+1/2'
 '-y+1/2, z, -x+1/2'
 '-z+1/2, -x, y+1/2'
 '-z+1/2, x, -y+1/2'
 'y+1/2, -z, -x+1/2'
 'y+1/2, x, -z+1/2'
 '-y+1/2, -x, -z+1/2'
 '-x+1/2, z, y+1/2'
 '-x+1/2, -z, -y+1/2'
 'z+1/2, -y, x+1/2'
 '-z+1/2, -y, -x+1/2'
 'x+1/2, y+1/2, z'
 '-y+1/2, x+1/2, z'
 '-x+1/2, -y+1/2, z'
 'y+1/2, -x+1/2, z'
 'x+1/2, -z+1/2, y'
 'x+1/2, -y+1/2, -z'
 'x+1/2, z+1/2, -y'
 'z+1/2, y+1/2, -x'
 '-x+1/2, y+1/2, -z'
 '-z+1/2, y+1/2, x'
 'z+1/2, x+1/2, y'
 'y+1/2, z+1/2, x'
 '-y+1/2, -z+1/2, x'
 'z+1/2, -x+1/2, -y'
 '-y+1/2, z+1/2, -x'
 '-z+1/2, -x+1/2, y'
 '-z+1/2, x+1/2, -y'
 'y+1/2, -z+1/2, -x'
 'y+1/2, x+1/2, -z'
 '-y+1/2, -x+1/2, -z'
 '-x+1/2, z+1/2, y'
 '-x+1/2, -z+1/2, -y'
 'z+1/2, -y+1/2, x'
 '-z+1/2, -y+1/2, -x'
 '-x, -y, -z'
 'y, -x, -z'
 'x, y, -z'
 '-y, x, -z'
 '-x, z, -y'
 '-x, y, z'
 '-x, -z, y'
 '-z, -y, x'
 'x, -y, z'
 'z, -y, -x'
 '-z, -x, -y'
 '-y, -z, -x'
 'y, z, -x'
 '-z, x, y'
 'y, -z, x'
 'z, x, -y'
 'z, -x, y'
 '-y, z, x'
 '-y, -x, z'
 'y, x, z'
 'x, -z, -y'
 'x, z, y'
 '-z, y, -x'
 'z, y, x'
 '-x, -y+1/2, -z+1/2'
 'y, -x+1/2, -z+1/2'
 'x, y+1/2, -z+1/2'
 '-y, x+1/2, -z+1/2'
 '-x, z+1/2, -y+1/2'
 '-x, y+1/2, z+1/2'
 '-x, -z+1/2, y+1/2'
 '-z, -y+1/2, x+1/2'
 'x, -y+1/2, z+1/2'
 'z, -y+1/2, -x+1/2'
 '-z, -x+1/2, -y+1/2'
 '-y, -z+1/2, -x+1/2'
 'y, z+1/2, -x+1/2'
 '-z, x+1/2, y+1/2'
 'y, -z+1/2, x+1/2'
 'z, x+1/2, -y+1/2'
 'z, -x+1/2, y+1/2'
 '-y, z+1/2, x+1/2'
 '-y, -x+1/2, z+1/2'
 'y, x+1/2, z+1/2'
 'x, -z+1/2, -y+1/2'
 'x, z+1/2, y+1/2'
 '-z, y+1/2, -x+1/2'
 'z, y+1/2, x+1/2'
 '-x+1/2, -y, -z+1/2'
 'y+1/2, -x, -z+1/2'
 'x+1/2, y, -z+1/2'
 '-y+1/2, x, -z+1/2'
 '-x+1/2, z, -y+1/2'
 '-x+1/2, y, z+1/2'
 '-x+1/2, -z, y+1/2'
 '-z+1/2, -y, x+1/2'
 'x+1/2, -y, z+1/2'
 'z+1/2, -y, -x+1/2'
 '-z+1/2, -x, -y+1/2'
 '-y+1/2, -z, -x+1/2'
 'y+1/2, z, -x+1/2'
 '-z+1/2, x, y+1/2'
 'y+1/2, -z, x+1/2'
 'z+1/2, x, -y+1/2'
 'z+1/2, -x, y+1/2'
 '-y+1/2, z, x+1/2'
 '-y+1/2, -x, z+1/2'
 'y+1/2, x, z+1/2'
 'x+1/2, -z, -y+1/2'
 'x+1/2, z, y+1/2'
 '-z+1/2, y, -x+1/2'
 'z+1/2, y, x+1/2'
 '-x+1/2, -y+1/2, -z'
 'y+1/2, -x+1/2, -z'
 'x+1/2, y+1/2, -z'
 '-y+1/2, x+1/2, -z'
 '-x+1/2, z+1/2, -y'
 '-x+1/2, y+1/2, z'
 '-x+1/2, -z+1/2, y'
 '-z+1/2, -y+1/2, x'
 'x+1/2, -y+1/2, z'
 'z+1/2, -y+1/2, -x'
 '-z+1/2, -x+1/2, -y'
 '-y+1/2, -z+1/2, -x'
 'y+1/2, z+1/2, -x'
 '-z+1/2, x+1/2, y'
 'y+1/2, -z+1/2, x'
 'z+1/2, x+1/2, -y'
 'z+1/2, -x+1/2, y'
 '-y+1/2, z+1/2, x'
 '-y+1/2, -x+1/2, z'
 'y+1/2, x+1/2, z'
 'x+1/2, -z+1/2, -y'
 'x+1/2, z+1/2, y'
 '-z+1/2, y+1/2, -x'
 'z+1/2, y+1/2, x'

_cell_length_a     5.8449
_cell_length_b     5.8449
_cell_length_c     5.8449
_cell_angle_alpha  90.000
_cell_angle_beta   90.000
_cell_angle_gamma  90.000

_shelx_F_squared_multiplier     1.000

loop_
 _refln_index_h
 _refln_index_k
 _refln_index_l
 _refln_F_squared_calc
 _refln_F_squared_meas
 _refln_F_squared_sigma
 _refln_observed_status
   1   1   1       9976.54       9499.60        92.21 o
   0   0   2        848.35        628.54        36.08 o
   0   2   2      30609.84      33166.89       518.97 o
   2   2   2         40.72         67.37         7.07 o
   1   1   3       7407.02       7077.71       117.62 o
   1   3   3       1833.72       1721.64        50.32 o
   3   3   3       3437.77       3510.37       247.37 o
   0   0   4       8851.81       9307.04       259.66 o
   0   2   4        430.38        301.18         9.56 o
   2   2   4       5871.17       5838.71       160.26 o
   0   4   4       3784.32       4060.83       158.86 o
   2   4   4        173.91        268.49        14.49 o
   4   4   4        905.14        969.34        61.74 o
   1   1   5       1677.51       1769.28        41.75 o
   1   3   5       1218.53       1400.61        35.85 o
   3   3   5        524.43        326.51        17.77 o
   1   5   5        384.05        275.61        20.89 o
   0   0   6        616.55        531.96        38.12 o
   0   2   6       1465.86       1377.10        29.28 o
   2   2   6        214.75        245.69        15.77 o
   0   4   6         77.62        102.73        14.52 o
   1   1   7        362.65        392.27        19.64 o
                                                
