# Supplementary material for: Crystal structure across the β to α phase transition in thermoelectric Cu2−xSe
Source: IUCrJ. 2017 Jun 13;4(Pt 4):476–85. doi: 10.1107/S2052252517005553 (PMC5571810; doi:10.1107/S2052252517005553)
Supplement: Supplementary file 9 [file m-04-00476-Cu2-xSe_CVT2_100K_afterheatingto450Ksup9.fcf]

#
# h,k,l, Fo-squared, sigma(Fo-squared), Fc and phi(calc)
#
data_Cu2-xSe_CVT2_100K_afterheatingto450K
_shelx_title ' 2016_04_03_cu2se_100k_afterheatingto450k2_a.res in R-3m'
_shelx_refln_list_code          6
_shelx_F_calc_maximum      288.06
_exptl_crystal_F_000       511.69
_reflns_d_resolution_high  0.8011

loop_
 _space_group_symop_operation_xyz
 'x, y, z'
 '-y, x-y, z'
 '-x+y, -x, z'
 'y, x, -z'
 'x-y, -y, -z'
 '-x, -x+y, -z'
 'x+2/3, y+1/3, z+1/3'
 '-y+2/3, x-y+1/3, z+1/3'
 '-x+y+2/3, -x+1/3, z+1/3'
 'y+2/3, x+1/3, -z+1/3'
 'x-y+2/3, -y+1/3, -z+1/3'
 '-x+2/3, -x+y+1/3, -z+1/3'
 'x+1/3, y+2/3, z+2/3'
 '-y+1/3, x-y+2/3, z+2/3'
 '-x+y+1/3, -x+2/3, z+2/3'
 'y+1/3, x+2/3, -z+2/3'
 'x-y+1/3, -y+2/3, -z+2/3'
 '-x+1/3, -x+y+2/3, -z+2/3'
 '-x, -y, -z'
 'y, -x+y, -z'
 'x-y, x, -z'
 '-y, -x, z'
 '-x+y, y, z'
 'x, x-y, z'
 '-x+2/3, -y+1/3, -z+1/3'
 'y+2/3, -x+y+1/3, -z+1/3'
 'x-y+2/3, x+1/3, -z+1/3'
 '-y+2/3, -x+1/3, z+1/3'
 '-x+y+2/3, y+1/3, z+1/3'
 'x+2/3, x-y+1/3, z+1/3'
 '-x+1/3, -y+2/3, -z+2/3'
 'y+1/3, -x+y+2/3, -z+2/3'
 'x-y+1/3, x+2/3, -z+2/3'
 '-y+1/3, -x+2/3, z+2/3'
 '-x+y+1/3, y+2/3, z+2/3'
 'x+1/3, x-y+2/3, z+2/3'

_cell_length_a     4.1017
_cell_length_b     4.1017
_cell_length_c    20.4202
_cell_angle_alpha  90.000
_cell_angle_beta   90.000
_cell_angle_gamma 120.000

loop_
 _refln_index_h
 _refln_index_k
 _refln_index_l
 _refln_F_squared_meas
 _refln_F_squared_sigma
 _refln_F_calc
 _refln_phase_calc
-1 2 0 81114.08 1705.34 287.31 0.0
0 3 0 17352.11 249.09 140.76 0.0
-2 4 0 12876.19 142.05 110.84 0.0
-1 1 1 2757.23 79.17 51.02 0.0
0 2 1 3098.23 105.39 53.88 0.0
-2 3 1 4356.46 147.80 74.09 0.0
-4 4 1 3739.35 118.32 55.39 0.0
-1 4 1 1907.85 55.43 36.79 0.0
-3 5 1 1689.01 141.15 37.01 0.0
0 1 2 17352.56 203.52 132.59 180.0
-2 2 2 16515.17 406.16 106.25 180.0
-1 3 2 3164.66 116.67 58.93 180.0
-3 4 2 4613.00 306.48 63.08 180.0
0 4 2 606.18 46.90 22.41 180.0
-2 5 2 735.39 39.59 29.79 180.0
0 0 3 8965.90 69.45 94.15 0.0
-1 2 3 587.43 40.88 11.84 0.0
-3 3 3 198.18 29.92 15.68 180.0
0 3 3 1521.48 88.36 36.17 180.0
-2 4 3 689.85 60.93 25.05 180.0
-1 1 4 61.22 6.78 7.58 0.0
0 2 4 1984.93 90.49 45.43 0.0
-2 3 4 4585.59 92.19 69.49 0.0
-4 4 4 3457.94 358.05 57.28 0.0
-1 4 4 2673.88 136.79 51.42 0.0
-3 5 4 2049.98 97.10 43.01 0.0
0 1 5 94.52 10.17 4.16 180.0
-2 2 5 742.92 53.81 30.42 180.0
-1 3 5 122.36 10.90 6.41 180.0
-3 4 5 766.87 47.45 27.39 180.0
0 4 5 66.78 29.55 6.55 0.0
0 0 6 26047.71 389.64 157.31 180.0
-1 2 6 22794.11 356.29 149.58 180.0
-3 3 6 10283.26 247.72 100.18 180.0
0 3 6 17703.76 141.08 134.74 180.0
-2 4 6 8770.54 182.51 99.43 180.0
-1 1 7 32381.60 1279.41 188.52 180.0
0 2 7 9686.25 298.79 99.29 180.0
-2 3 7 4150.40 131.33 59.85 180.0
-4 4 7 1024.81 98.12 24.79 180.0
-1 4 7 971.24 47.69 28.59 180.0
0 1 8 37778.86 1002.51 167.00 0.0
-2 2 8 6538.95 183.31 90.23 0.0
-1 3 8 6780.65 354.18 75.56 0.0
-3 4 8 1059.14 72.55 29.68 0.0
0 4 8 1273.01 81.46 45.26 0.0
0 0 9 4279.23 68.21 70.84 0.0
-1 2 9 1843.45 72.48 47.62 0.0
-3 3 9 1685.01 133.38 47.26 0.0
0 3 9 125.15 23.37 8.63 0.0
-2 4 9 545.49 56.17 23.06 0.0
-1 1 10 32104.28 446.90 185.59 180.0
0 2 10 9005.91 230.56 106.58 180.0
-2 3 10 7136.58 208.65 81.36 180.0
-4 4 10 1814.73 287.72 45.83 180.0
-1 4 10 1030.83 60.63 38.59 180.0
0 1 11 19.22 15.23 1.59 180.0
-2 2 11 1593.30 60.57 43.39 180.0
-1 3 11 2066.53 89.30 46.54 180.0
-3 4 11 2282.54 71.26 48.61 180.0
0 4 11 1624.19 304.40 33.18 180.0
0 0 12 3473.44 112.96 59.54 0.0
-1 2 12 4004.30 100.11 64.49 0.0
-3 3 12 4824.17 120.02 71.87 0.0
0 3 12 1285.27 87.02 38.83 0.0
-2 4 12 2346.35 119.38 48.19 0.0
-1 1 13 1771.68 143.75 41.78 0.0
0 2 13 3840.50 84.14 63.32 0.0
-2 3 13 2418.26 114.14 46.93 0.0
-1 4 13 2650.92 157.26 52.96 0.0
0 1 14 1316.03 56.36 12.05 0.0
-2 2 14 2972.99 107.24 23.07 180.0
-1 3 14 2055.02 217.74 37.22 180.0
-3 4 14 1093.20 141.34 33.17 180.0
0 0 15 7078.08 424.52 96.03 180.0
-1 2 15 2442.34 88.75 51.13 180.0
-3 3 15 111.96 27.24 7.39 180.0
0 3 15 702.74 58.20 28.62 180.0
-2 4 15 194.52 24.62 13.03 180.0
-1 1 16 8559.11 83.44 94.89 0.0
0 2 16 8837.20 220.00 90.11 0.0
-2 3 16 3373.38 162.39 61.07 0.0
0 1 17 19498.54 177.84 139.94 0.0
-2 2 17 10776.73 137.78 98.17 0.0
-1 3 17 4131.71 204.36 63.43 0.0
0 0 18 9738.06 255.02 96.50 180.0
-1 2 18 2299.41 170.73 49.44 180.0
-3 3 18 354.26 38.23 10.87 180.0
0 3 18 206.54 45.47 18.56 180.0
-1 1 19 2795.65 151.86 47.13 180.0
0 2 19 2021.79 81.56 41.21 180.0
-2 3 19 2714.35 117.67 51.26 180.0
0 1 20 1029.22 52.26 33.78 0.0
-2 2 20 663.49 46.56 25.18 0.0
-1 3 20 214.20 36.16 6.42 0.0
0 0 21 220.04 83.44 17.90 180.0
-1 2 21 94.70 23.50 11.49 0.0
-1 1 22 438.66 44.80 19.95 180.0
0 2 22 310.71 69.07 27.12 180.0
0 1 23 5691.68 128.41 75.17 180.0
0 0 24 1507.31 145.29 31.38 180.0
 
