# Supplementary material for: Crystal structure across the β to α phase transition in thermoelectric Cu2−xSe
Source: IUCrJ. 2017 Jun 13;4(Pt 4):476–85. doi: 10.1107/S2052252517005553 (PMC5571810; doi:10.1107/S2052252517005553)
Supplement: Supplementary file 10 [file m-04-00476-Cu2-x5e_bulk_100Ksup10.fcf]

#
# h,k,l, Fo-squared, sigma(Fo-squared), Fc and phi(calc)
#
data_Cu2-xSe_bulk_100K
_shelx_title ' cu2se_b_100k_f1_r3m_a.res in R-3m'
_shelx_refln_list_code          6
_shelx_F_calc_maximum      262.85
_exptl_crystal_F_000       532.57
_reflns_d_resolution_high  0.9027

loop_
 _space_group_symop_operation_xyz
 'x, y, z'
 '-y, x-y, z'
 '-x+y, -x, z'
 'y, x, -z'
 'x-y, -y, -z'
 '-x, -x+y, -z'
 'x+2/3, y+1/3, z+1/3'
 '-y+2/3, x-y+1/3, z+1/3'
 '-x+y+2/3, -x+1/3, z+1/3'
 'y+2/3, x+1/3, -z+1/3'
 'x-y+2/3, -y+1/3, -z+1/3'
 '-x+2/3, -x+y+1/3, -z+1/3'
 'x+1/3, y+2/3, z+2/3'
 '-y+1/3, x-y+2/3, z+2/3'
 '-x+y+1/3, -x+2/3, z+2/3'
 'y+1/3, x+2/3, -z+2/3'
 'x-y+1/3, -y+2/3, -z+2/3'
 '-x+1/3, -x+y+2/3, -z+2/3'
 '-x, -y, -z'
 'y, -x+y, -z'
 'x-y, x, -z'
 '-y, -x, z'
 '-x+y, y, z'
 'x, x-y, z'
 '-x+2/3, -y+1/3, -z+1/3'
 'y+2/3, -x+y+1/3, -z+1/3'
 'x-y+2/3, x+1/3, -z+1/3'
 '-y+2/3, -x+1/3, z+1/3'
 '-x+y+2/3, y+1/3, z+1/3'
 'x+2/3, x-y+1/3, z+1/3'
 '-x+1/3, -y+2/3, -z+2/3'
 'y+1/3, -x+y+2/3, -z+2/3'
 'x-y+1/3, x+2/3, -z+2/3'
 '-y+1/3, -x+2/3, z+2/3'
 '-x+y+1/3, y+2/3, z+2/3'
 'x+1/3, x-y+2/3, z+2/3'

_cell_length_a     4.1019
_cell_length_b     4.1019
_cell_length_c    20.5333
_cell_angle_alpha  90.000
_cell_angle_beta   90.000
_cell_angle_gamma 120.000

loop_
 _refln_index_h
 _refln_index_k
 _refln_index_l
 _refln_F_squared_meas
 _refln_F_squared_sigma
 _refln_F_calc
 _refln_phase_calc
-1 2 0 86892.71 1077.24 262.19 0.0
0 3 0 10806.99 615.23 91.95 0.0
-2 4 0 4744.55 504.20 60.06 0.0
-1 1 1 4694.95 111.40 61.14 180.0
0 2 1 2933.23 287.19 52.09 180.0
-2 3 1 3960.48 267.68 59.35 180.0
-1 4 1 423.25 89.72 22.42 180.0
0 1 2 15011.54 429.07 115.37 180.0
-2 2 2 8386.03 397.36 78.40 180.0
-1 3 2 1350.61 97.93 34.09 180.0
-3 4 2 735.25 124.33 30.47 180.0
0 0 3 8959.99 307.33 105.61 180.0
-1 2 3 462.05 53.85 19.29 180.0
-3 3 3 68.60 94.24 8.78 0.0
0 3 3 750.92 139.16 23.25 0.0
-2 4 3 221.76 78.96 15.25 0.0
-1 1 4 11.46 26.02 4.05 0.0
0 2 4 904.35 126.30 32.90 0.0
-2 3 4 2379.43 134.58 47.25 0.0
-1 4 4 605.75 98.48 26.33 0.0
0 1 5 71.70 36.43 9.58 0.0
-2 2 5 664.44 107.57 27.07 0.0
-1 3 5 90.10 48.46 5.93 0.0
-3 4 5 168.06 114.03 18.02 0.0
0 0 6 22149.41 681.15 162.63 180.0
-1 2 6 17629.83 446.86 130.36 180.0
-3 3 6 4539.49 337.53 65.07 180.0
0 3 6 9493.65 448.75 89.31 180.0
-2 4 6 3138.32 240.16 57.08 180.0
-1 1 7 37148.90 1305.12 203.34 0.0
0 2 7 9971.51 382.65 97.81 0.0
-2 3 7 2402.90 136.54 50.78 0.0
-1 4 7 155.25 77.84 16.43 0.0
0 1 8 18643.64 768.48 134.52 0.0
-2 2 8 2516.51 196.34 60.05 0.0
-1 3 8 1715.96 125.36 43.30 0.0
-3 4 8 41.77 68.85 7.26 0.0
0 0 9 5141.24 291.40 73.37 180.0
-1 2 9 1344.17 104.66 41.21 180.0
-3 3 9 819.95 160.44 29.57 180.0
0 3 9 26.23 70.71 2.74 180.0
-2 4 9 156.11 71.59 10.85 180.0
-1 1 10 27985.03 1621.00 176.81 180.0
0 2 10 8303.55 376.86 87.74 180.0
-2 3 10 2717.43 145.75 54.72 180.0
0 1 11 118.71 51.90 10.81 0.0
-2 2 11 1206.88 122.86 38.77 0.0
-1 3 11 1236.70 111.44 35.09 0.0
0 0 12 3102.94 253.41 57.30 0.0
-1 2 12 2083.80 130.01 49.16 0.0
-3 3 12 1516.20 216.98 41.30 0.0
0 3 12 419.51 121.26 18.56 0.0
-1 1 13 1206.68 164.20 37.03 180.0
0 2 13 3217.62 283.59 48.64 180.0
-2 3 13 1060.99 111.79 32.61 180.0
0 1 14 546.67 94.01 25.03 0.0
-2 2 14 152.33 67.94 7.18 180.0
-1 3 14 351.01 85.37 17.74 180.0
0 0 15 5387.80 1057.69 75.37 0.0
-1 2 15 1285.54 149.72 34.78 0.0
-1 1 16 5752.00 925.28 82.81 0.0
0 2 16 4843.04 748.70 68.47 0.0
-2 3 16 1442.49 162.64 41.20 0.0
0 1 17 26409.26 2177.98 144.01 180.0
-2 2 17 7831.57 871.74 87.97 180.0
0 0 18 7002.51 1485.87 61.71 180.0
-1 2 18 548.25 142.14 23.39 180.0
-1 1 19 3412.12 336.51 46.73 0.0
0 2 19 1456.90 453.38 32.69 0.0
0 1 20 591.67 258.03 18.25 0.0
0 0 21 138.68 489.10 27.65 0.0
-1 1 22 468.84 251.72 26.33 180.0
 
